# Supplementary material for: Oxadendralenes in asymmetric organocatalysis for the construction of tetrahydroisochromenes
Source: Chem Sci. 2016 Feb 17;7(6):3649–57. doi: 10.1039/c6sc00185h (PMC6008721; doi:10.1039/c6sc00185h)
Supplement: Supplementary file 2 [file SC-007-C6SC00185H-s002.cif]

# Electronic Supplementary Material (ESI) for Chemical Science.
# This journal is © The Royal Society of Chemistry 2016

####################################################################### 
# 
# This file contains crystal structure data downloaded from the 
# Cambridge Structural Database (CSD) hosted by the Cambridge 
# Crystallographic Data Centre (CCDC).
# 
# Full information about CCDC data access policies and citation 
# guidelines are available at http://www.ccdc.cam.ac.uk/access/V1 
# 
# Audit and citation data items may have been added by the CCDC. 
# Please retain this information to preserve the provenance of 
# this file and to allow appropriate attribution of the data. 
# 
#######################################################################

data_exp_2325
_database_code_depnum_ccdc_archive 'CCDC 1405275'
_audit_update_record             
;
2015-06-07 deposited with the CCDC.
2016-02-17 downloaded from the CCDC.
;
_audit_creation_date             2015-02-22
_audit_creation_method           
;
Olex2 1.2
(compiled 2015.01.26 svn.r3150 for OlexSys, GUI svn.r4998)
;
_chemical_name_common            ?
_chemical_name_systematic        ?
_chemical_formula_moiety         'C21 H24 O3'
_chemical_formula_sum            'C21 H24 O3'
_chemical_formula_weight         324.40
_chemical_absolute_configuration ?
_chemical_melting_point          ?
_chemical_oxdiff_formula         C18H28O3
loop_
_atom_type_symbol
_atom_type_description
_atom_type_scat_dispersion_real
_atom_type_scat_dispersion_imag
_atom_type_scat_source
C C 0.0033 0.0016 'International Tables Vol C Tables 4.2.6.8 and 6.1.1.4'
H H 0.0000 0.0000 'International Tables Vol C Tables 4.2.6.8 and 6.1.1.4'
O O 0.0106 0.0060 'International Tables Vol C Tables 4.2.6.8 and 6.1.1.4'

_shelx_space_group_comment       
;
The symmetry employed for this shelxl refinement is uniquely defined
by the following loop, which should always be used as a source of
symmetry information in preference to the above space-group names.
They are only intended as comments.
;
_space_group_crystal_system      monoclinic
_space_group_IT_number           4
_space_group_name_H-M_alt        'P 1 21 1'
_space_group_name_Hall           'P 2yb'
loop_
_space_group_symop_operation_xyz
'x, y, z'
'-x, y+1/2, -z'

_cell_length_a                   8.8945(2)
_cell_length_b                   21.1600(5)
_cell_length_c                   9.0481(2)
_cell_angle_alpha                90
_cell_angle_beta                 91.6300(19)
_cell_angle_gamma                90
_cell_volume                     1702.24(7)
_cell_formula_units_Z            4
_cell_measurement_reflns_used    5475
_cell_measurement_temperature    99.9(3)
_cell_measurement_theta_max      25.7420
_cell_measurement_theta_min      1.9100
_shelx_estimated_absorpt_T_max   ?
_shelx_estimated_absorpt_T_min   ?
_exptl_absorpt_coefficient_mu    0.083
_exptl_absorpt_correction_T_max  0.980
_exptl_absorpt_correction_T_min  0.964
_exptl_absorpt_correction_type   gaussian
_exptl_absorpt_process_details   
;
CrysAlisPro, Agilent Technologies,
Version 1.171.37.35 (release 13-08-2014 CrysAlis171 .NET)
(compiled Aug 13 2014,18:06:01)
Numerical absorption correction based on gaussian integration over
			a multifaceted crystal model
Empirical absorption correction using spherical harmonics,
 implemented in SCALE3 ABSPACK scaling algorithm.
;
_exptl_absorpt_special_details   ?
_exptl_crystal_colour            'clear whiteish colourless'
_exptl_crystal_colour_lustre     clear
_exptl_crystal_colour_modifier   whiteish
_exptl_crystal_colour_primary    colourless
_exptl_crystal_density_diffrn    1.266
_exptl_crystal_density_meas      ?
_exptl_crystal_density_method    ?
_exptl_crystal_F_000             696
_exptl_crystal_size_max          0.235
_exptl_crystal_size_mid          0.2247
_exptl_crystal_size_min          0.1276
_exptl_transmission_factor_max   ?
_exptl_transmission_factor_min   ?
_diffrn_reflns_av_R_equivalents  0.0268
_diffrn_reflns_av_unetI/netI     0.0433
_diffrn_reflns_Laue_measured_fraction_full 0.949
_diffrn_reflns_Laue_measured_fraction_max 0.899
_diffrn_reflns_limit_h_max       10
_diffrn_reflns_limit_h_min       -10
_diffrn_reflns_limit_k_max       22
_diffrn_reflns_limit_k_min       -24
_diffrn_reflns_limit_l_max       10
_diffrn_reflns_limit_l_min       -9
_diffrn_reflns_number            11096
_diffrn_reflns_point_group_measured_fraction_full 0.810
_diffrn_reflns_point_group_measured_fraction_max 0.759
_diffrn_reflns_theta_full        25.242
_diffrn_reflns_theta_max         25.996
_diffrn_reflns_theta_min         1.925
_diffrn_ambient_environment      N~2~
_diffrn_ambient_temperature      99.9(3)
_diffrn_detector                 'CCD plate'
_diffrn_detector_area_resol_mean 10.3590
_diffrn_detector_type            Atlas
_diffrn_measured_fraction_theta_full 0.949
_diffrn_measured_fraction_theta_max 0.899
_diffrn_measurement_details      
;
#__ type_ start__ end____ width___ exp.time_
  1 omega  -87.00  -34.00   1.0000   15.0000
omega____ theta____ kappa____ phi______ frames
    -       12.3136  178.0000 -150.0000 53

#__ type_ start__ end____ width___ exp.time_
  2 omega  -80.00   54.00   1.0000   15.0000
omega____ theta____ kappa____ phi______ frames
    -       12.3136  -57.0000  120.0000 134

#__ type_ start__ end____ width___ exp.time_
  3 omega  -55.00   78.00   1.0000   15.0000
omega____ theta____ kappa____ phi______ frames
    -      -13.4073   57.0000 -150.0000 133

#__ type_ start__ end____ width___ exp.time_
  4 omega  -57.00  -12.00   1.0000   15.0000
omega____ theta____ kappa____ phi______ frames
    -      -13.4073   77.0000  -30.0000 45
;
_diffrn_measurement_device       'four-circle diffractometer'
_diffrn_measurement_device_type  'SuperNova, Single source at offset, Atlas'
_diffrn_measurement_method       '\w scans'
_diffrn_orient_matrix_UB_11      -0.0354138000
_diffrn_orient_matrix_UB_12      0.0126801000
_diffrn_orient_matrix_UB_13      -0.0646900000
_diffrn_orient_matrix_UB_21      0.0148343000
_diffrn_orient_matrix_UB_22      -0.0284094000
_diffrn_orient_matrix_UB_23      -0.0384821000
_diffrn_orient_matrix_UB_31      -0.0699508000
_diffrn_orient_matrix_UB_32      -0.0124499000
_diffrn_orient_matrix_UB_33      0.0220484000
_diffrn_radiation_monochromator  mirror
_diffrn_radiation_probe          x-ray
_diffrn_radiation_type           MoK\a
_diffrn_radiation_wavelength     0.71073
_diffrn_source                   'SuperNova (Mo) X-ray Source'
_reflns_Friedel_coverage         0.642
_reflns_Friedel_fraction_full    0.662
_reflns_Friedel_fraction_max     0.612
_reflns_number_gt                4559
_reflns_number_total             5072
_reflns_odcompleteness_completeness 86.28
_reflns_odcompleteness_iscentric 1
_reflns_odcompleteness_theta     26.32
_reflns_special_details          
;
 Reflections were merged by SHELXL according to the crystal
 class for the calculation of statistics and refinement.
 
 _reflns_Friedel_fraction is defined as the number of unique
 Friedel pairs measured divided by the number that would be
 possible theoretically, ignoring centric projections and
 systematic absences.
;
_reflns_threshold_expression     'I > 2\s(I)'
_computing_cell_refinement       
;
CrysAlisPro, Agilent Technologies,
Version 1.171.37.35 (release 13-08-2014 CrysAlis171 .NET)
(compiled Aug 13 2014,18:06:01)
;
_computing_data_collection       
;
CrysAlisPro, Agilent Technologies,
Version 1.171.37.35 (release 13-08-2014 CrysAlis171 .NET)
(compiled Aug 13 2014,18:06:01)
;
_computing_data_reduction        
;
CrysAlisPro, Agilent Technologies,
Version 1.171.37.35 (release 13-08-2014 CrysAlis171 .NET)
(compiled Aug 13 2014,18:06:01)
;
_computing_molecular_graphics    'Olex2 (Dolomanov et al., 2009)'
_computing_publication_material  'Olex2 (Dolomanov et al., 2009)'
_computing_structure_refinement  'ShelXL (Sheldrick, 2008)'
_computing_structure_solution    ?
_refine_diff_density_max         0.234
_refine_diff_density_min         -0.175
_refine_diff_density_rms         0.039
_refine_ls_abs_structure_details 
;
 Flack x determined using 1632 quotients [(I+)-(I-)]/[(I+)+(I-)]
 (Parsons, Flack and Wagner, Acta Cryst. B69 (2013) 249-259).
;
_refine_ls_abs_structure_Flack   0.3(5)
_refine_ls_extinction_coef       .
_refine_ls_extinction_method     none
_refine_ls_goodness_of_fit_ref   1.074
_refine_ls_hydrogen_treatment    constr
_refine_ls_matrix_type           full
_refine_ls_number_parameters     437
_refine_ls_number_reflns         5072
_refine_ls_number_restraints     1
_refine_ls_R_factor_all          0.0451
_refine_ls_R_factor_gt           0.0368
_refine_ls_restrained_S_all      1.074
_refine_ls_shift/su_max          0.000
_refine_ls_shift/su_mean         0.000
_refine_ls_structure_factor_coef Fsqd
_refine_ls_weighting_details     
'w=1/[\s^2^(Fo^2^)+(0.0370P)^2^+0.1153P] where P=(Fo^2^+2Fc^2^)/3'
_refine_ls_weighting_scheme      calc
_refine_ls_wR_factor_gt          0.0783
_refine_ls_wR_factor_ref         0.0847
_refine_special_details          ?
_olex2_refinement_description    
;
1. Fixed Uiso
 At 1.2 times of:
  All C(H) groups, All C(H,H) groups
 At 1.5 times of:
  All C(H,H,H) groups
2.a Ternary CH refined with riding coordinates:
 C5(H5), C6(H6), C12(H12), C13(H13), C19(H19), C20(H20), C23(H23), C29(H29),
 C30(H30), C34(H34), C37(H37), C39(H39)
2.b Secondary CH2 refined with riding coordinates:
 C38(H38A,H38B), C41(H41A,H41B), C45(H45A,H45B), C48(H48A,H48B)
2.c Aromatic/amide H refined with riding coordinates:
 C8(H8), C11(H11), C17(H17), C18(H18), C22(H22), C24(H24), C25(H25), C27(H27),
 C28(H28), C32(H32), C35(H35), C36(H36), C40(H40), C43(H43), C44(H44), C47(H47)
2.d Idealised Me refined as rotating group:
 C31(H31A,H31B,H31C), C33(H33A,H33B,H33C), C42(H42A,H42B,H42C), C46(H46A,H46B,
 H46C)
;
_atom_sites_solution_hydrogens   geom
_atom_sites_solution_primary     ?
_atom_sites_solution_secondary   ?
loop_
_atom_site_label
_atom_site_type_symbol
_atom_site_fract_x
_atom_site_fract_y
_atom_site_fract_z
_atom_site_U_iso_or_equiv
_atom_site_adp_type
_atom_site_occupancy
_atom_site_site_symmetry_order
_atom_site_calc_flag
_atom_site_refinement_flags_posn
_atom_site_refinement_flags_adp
_atom_site_refinement_flags_occupancy
_atom_site_disorder_assembly
_atom_site_disorder_group
O1 O -0.9089(2) -0.01610(12) 1.0430(2) 0.0331(6) Uani 1 1 d . . . . .
O2 O -0.4369(2) 0.19287(12) 1.0790(3) 0.0372(6) Uani 1 1 d . . . . .
O3 O -1.2952(2) 0.32007(12) 1.4032(3) 0.0395(6) Uani 1 1 d . . . . .
O4 O -1.0553(2) 0.30628(12) 1.4927(2) 0.0355(6) Uani 1 1 d . . . . .
C5 C -1.0054(3) 0.24201(15) 0.9171(3) 0.0231(7) Uani 1 1 d . . . . .
H5 H -0.9385 0.2409 0.8329 0.028 Uiso 1 1 calc R . . . .
C6 C -0.7164(3) 0.04609(15) 1.4624(3) 0.0190(7) Uani 1 1 d . . . . .
H6 H -0.7052 0.0009 1.4836 0.023 Uiso 1 1 calc R . . . .
O7 O -0.2539(2) 0.12339(11) 1.3925(3) 0.0323(6) Uani 1 1 d . . . . .
C8 C -0.7063(3) 0.26473(15) 1.3055(3) 0.0259(8) Uani 1 1 d . . . . .
H8 H -0.6392 0.2723 1.3842 0.031 Uiso 1 1 calc R . . . .
C9 C -0.8635(3) 0.27660(15) 1.3257(3) 0.0236(7) Uani 1 1 d . . . . .
C10 C -0.4779(3) 0.06865(15) 1.3154(3) 0.0214(7) Uani 1 1 d . . . . .
C11 C -0.4142(3) -0.01937(15) 1.5688(4) 0.0241(7) Uani 1 1 d . . . . .
H11 H -0.4436 -0.0416 1.4841 0.029 Uiso 1 1 calc R . . . .
C12 C -0.5539(3) 0.07480(15) 1.4623(3) 0.0215(7) Uani 1 1 d . . . . .
H12 H -0.5616 0.1199 1.4855 0.026 Uiso 1 1 calc R . . . .
C13 C -0.9497(3) 0.01591(15) 1.3021(3) 0.0211(7) Uani 1 1 d . . . . .
H13 H -1.0220 0.0388 1.3617 0.025 Uiso 1 1 calc R . . . .
O14 O -1.1313(2) -0.03451(11) 1.1540(2) 0.0303(6) Uani 1 1 d . . . . .
C15 C -0.6602(3) 0.27445(15) 0.9155(3) 0.0197(7) Uani 1 1 d . . . . .
C16 C -0.4563(3) 0.04364(15) 1.5835(3) 0.0203(7) Uani 1 1 d . . . . .
C17 C -0.5464(3) 0.04517(16) 1.1934(3) 0.0237(7) Uani 1 1 d . . . . .
H17 H -0.4896 0.0386 1.1101 0.028 Uiso 1 1 calc R . . . .
C18 C -0.3287(3) -0.04953(17) 1.6792(3) 0.0294(8) Uani 1 1 d . . . . .
H18 H -0.3020 -0.0917 1.6680 0.035 Uiso 1 1 calc R . . . .
C19 C -0.7459(3) 0.24041(15) 1.0363(3) 0.0186(7) Uani 1 1 d . . . . .
H19 H -0.7552 0.1959 1.0076 0.022 Uiso 1 1 calc R . . . .
C20 C -0.8015(3) 0.07560(15) 1.5941(3) 0.0219(7) Uani 1 1 d . . . . .
H20 H -0.7241 0.0830 1.6714 0.026 Uiso 1 1 calc R . . . .
C21 C -0.7035(3) 0.02970(15) 1.1857(3) 0.0226(7) Uani 1 1 d . . . . .
C22 C -0.6252(3) 0.33815(15) 0.9303(3) 0.0227(7) Uani 1 1 d . . . . .
H22 H -0.6586 0.3606 1.0113 0.027 Uiso 1 1 calc R . . . .
C23 C -0.9080(3) 0.26762(15) 1.0493(3) 0.0192(7) Uani 1 1 d . . . . .
H23 H -0.9010 0.3136 1.0373 0.023 Uiso 1 1 calc R . . . .
C24 C -0.6081(3) 0.24192(16) 0.7933(3) 0.0244(7) Uani 1 1 d . . . . .
H24 H -0.6312 0.1993 0.7814 0.029 Uiso 1 1 calc R . . . .
C25 C -0.7630(4) 0.00014(16) 1.0665(3) 0.0277(8) Uani 1 1 d . . . . .
H25 H -0.6971 -0.0103 0.9924 0.033 Uiso 1 1 calc R . . . .
C26 C -0.6524(3) 0.24317(15) 1.1782(3) 0.0216(7) Uani 1 1 d . . . . .
C27 C -0.4986(4) 0.21967(16) 1.1792(4) 0.0308(8) Uani 1 1 d . . . . .
H27 H -0.4416 0.2258 1.2657 0.037 Uiso 1 1 calc R . . . .
C28 C -0.2833(4) -0.01711(17) 1.8053(4) 0.0311(9) Uani 1 1 d . . . . .
H28 H -0.2259 -0.0371 1.8790 0.037 Uiso 1 1 calc R . . . .
C29 C -0.7999(3) 0.05155(15) 1.3107(3) 0.0188(7) Uani 1 1 d . . . . .
H29 H -0.8221 0.0964 1.2941 0.023 Uiso 1 1 calc R . . . .
C30 C -0.9715(3) 0.25500(15) 1.2038(3) 0.0202(7) Uani 1 1 d . . . . .
H30 H -0.9827 0.2091 1.2139 0.024 Uiso 1 1 calc R . . . .
C31 C -1.0566(3) 0.17403(17) 0.9390(4) 0.0314(9) Uani 1 1 d . . . . .
H31A H -0.9726 0.1488 0.9723 0.047 Uiso 1 1 calc GR . . . .
H31B H -1.0962 0.1576 0.8470 0.047 Uiso 1 1 calc GR . . . .
H31C H -1.1333 0.1729 1.0115 0.047 Uiso 1 1 calc GR . . . .
C32 C -0.3242(3) 0.04528(18) 1.8201(3) 0.0299(8) Uani 1 1 d . . . . .
H32 H -0.2944 0.0674 1.9048 0.036 Uiso 1 1 calc R . . . .
C33 C -0.8665(3) 0.14093(15) 1.5574(3) 0.0252(8) Uani 1 1 d . . . . .
H33A H -0.7902 0.1667 1.5148 0.038 Uiso 1 1 calc GR . . . .
H33B H -0.9003 0.1605 1.6462 0.038 Uiso 1 1 calc GR . . . .
H33C H -0.9496 0.1365 1.4882 0.038 Uiso 1 1 calc GR . . . .
C34 C -1.1256(3) 0.28450(15) 1.2308(3) 0.0229(7) Uani 1 1 d . . . . .
H34 H -1.2009 0.2616 1.1705 0.027 Uiso 1 1 calc R . . . .
C35 C -0.4093(3) 0.07568(16) 1.7107(3) 0.0249(7) Uani 1 1 d . . . . .
H35 H -0.4352 0.1179 1.7226 0.030 Uiso 1 1 calc R . . . .
C36 C -0.3247(4) 0.09308(16) 1.3010(4) 0.0276(8) Uani 1 1 d . . . . .
H36 H -0.2773 0.0844 1.2129 0.033 Uiso 1 1 calc R . . . .
C37 C -1.0158(3) 0.00951(17) 1.1466(3) 0.0273(8) Uani 1 1 d . . . . .
H37 H -1.0550 0.0502 1.1113 0.033 Uiso 1 1 calc R . . . .
C38 C -1.0991(4) -0.07645(16) 1.2786(3) 0.0277(8) Uani 1 1 d . . . . .
H38A H -1.0899 -0.1198 1.2451 0.033 Uiso 1 1 calc R . . . .
H38B H -1.1789 -0.0743 1.3493 0.033 Uiso 1 1 calc R . . . .
C39 C -1.1711(4) 0.28077(17) 1.3911(3) 0.0297(8) Uani 1 1 d . . . . .
H39 H -1.1964 0.2372 1.4178 0.036 Uiso 1 1 calc R . . . .
C40 C -0.9117(4) 0.29836(16) 1.4549(3) 0.0301(8) Uani 1 1 d . . . . .
H40 H -0.8382 0.3091 1.5256 0.036 Uiso 1 1 calc R . . . .
C41 C -0.9514(3) -0.05364(15) 1.3486(3) 0.0235(7) Uani 1 1 d . . . . .
H41A H -0.8665 -0.0764 1.3100 0.028 Uiso 1 1 calc R . . . .
H41B H -0.9508 -0.0580 1.4554 0.028 Uiso 1 1 calc R . . . .
C42 C -0.9191(4) 0.03486(16) 1.6662(4) 0.0318(8) Uani 1 1 d . . . . .
H42A H -1.0034 0.0292 1.5989 0.048 Uiso 1 1 calc GR . . . .
H42B H -0.9519 0.0551 1.7545 0.048 Uiso 1 1 calc GR . . . .
H42C H -0.8764 -0.0056 1.6908 0.048 Uiso 1 1 calc GR . . . .
C43 C -0.5224(3) 0.27211(18) 0.6894(3) 0.0290(8) Uani 1 1 d . . . . .
H43 H -0.4875 0.2497 0.6090 0.035 Uiso 1 1 calc R . . . .
C44 C -0.5403(3) 0.36861(17) 0.8244(4) 0.0293(8) Uani 1 1 d . . . . .
H44 H -0.5185 0.4114 0.8346 0.035 Uiso 1 1 calc R . . . .
C45 C -1.2913(4) 0.36755(18) 1.2870(4) 0.0401(10) Uani 1 1 d . . . . .
H45A H -1.2897 0.4097 1.3292 0.048 Uiso 1 1 calc R . . . .
H45B H -1.3789 0.3637 1.2212 0.048 Uiso 1 1 calc R . . . .
C46 C -1.1392(3) 0.28296(18) 0.8671(4) 0.0341(9) Uani 1 1 d . . . . .
H46A H -1.2189 0.2783 0.9355 0.051 Uiso 1 1 calc GR . . . .
H46B H -1.1740 0.2699 0.7704 0.051 Uiso 1 1 calc GR . . . .
H46C H -1.1087 0.3264 0.8639 0.051 Uiso 1 1 calc GR . . . .
C47 C -0.4885(3) 0.33562(18) 0.7049(3) 0.0304(8) Uani 1 1 d . . . . .
H47 H -0.4311 0.3559 0.6349 0.036 Uiso 1 1 calc R . . . .
C48 C -1.1476(4) 0.35517(15) 1.2031(4) 0.0300(8) Uani 1 1 d . . . . .
H48A H -1.0637 0.3796 1.2433 0.036 Uiso 1 1 calc R . . . .
H48B H -1.1611 0.3643 1.0985 0.036 Uiso 1 1 calc R . . . .

loop_
_atom_site_aniso_label
_atom_site_aniso_U_11
_atom_site_aniso_U_22
_atom_site_aniso_U_33
_atom_site_aniso_U_23
_atom_site_aniso_U_13
_atom_site_aniso_U_12
O1 0.0299(13) 0.0495(17) 0.0199(13) -0.0041(11) -0.0007(10) -0.0056(11)
O2 0.0263(13) 0.0451(16) 0.0405(16) 0.0144(13) 0.0076(11) 0.0084(11)
O3 0.0371(14) 0.0406(17) 0.0418(15) -0.0085(12) 0.0213(11) 0.0020(12)
O4 0.0406(15) 0.0418(16) 0.0246(13) -0.0093(11) 0.0098(11) -0.0062(12)
C5 0.0177(16) 0.032(2) 0.0195(17) -0.0007(14) 0.0032(13) -0.0024(14)
C6 0.0189(16) 0.0165(17) 0.0217(17) 0.0013(13) 0.0022(12) 0.0006(13)
O7 0.0238(12) 0.0332(15) 0.0396(15) 0.0061(12) -0.0041(11) -0.0046(11)
C8 0.0279(18) 0.029(2) 0.0207(18) 0.0045(14) -0.0055(13) -0.0076(15)
C9 0.0310(18) 0.0190(18) 0.0209(17) 0.0011(14) 0.0017(13) -0.0033(14)
C10 0.0162(16) 0.0222(19) 0.0259(18) 0.0038(14) 0.0034(13) 0.0018(13)
C11 0.0252(17) 0.0217(19) 0.0255(18) -0.0009(14) -0.0004(13) -0.0036(14)
C12 0.0209(17) 0.0206(18) 0.0230(17) -0.0006(14) 0.0017(12) -0.0023(13)
C13 0.0195(17) 0.0241(19) 0.0197(16) -0.0005(14) 0.0012(13) -0.0011(13)
O14 0.0275(12) 0.0371(15) 0.0260(13) 0.0029(10) -0.0059(9) -0.0108(11)
C15 0.0130(15) 0.026(2) 0.0199(16) 0.0013(14) -0.0012(11) 0.0018(13)
C16 0.0168(16) 0.0236(19) 0.0205(17) 0.0008(14) 0.0029(12) -0.0044(14)
C17 0.0253(18) 0.0244(19) 0.0217(17) 0.0034(14) 0.0089(13) 0.0025(14)
C18 0.0290(19) 0.026(2) 0.033(2) 0.0078(15) -0.0035(15) -0.0015(15)
C19 0.0177(16) 0.0180(18) 0.0201(16) -0.0010(13) 0.0011(12) -0.0003(13)
C20 0.0217(17) 0.025(2) 0.0185(17) -0.0007(14) 0.0012(12) 0.0000(14)
C21 0.0261(18) 0.024(2) 0.0176(17) 0.0025(13) 0.0021(13) 0.0010(14)
C22 0.0215(17) 0.0214(19) 0.0255(18) 0.0001(14) 0.0036(13) 0.0005(14)
C23 0.0195(16) 0.0189(18) 0.0194(16) 0.0015(13) 0.0048(12) -0.0015(13)
C24 0.0198(16) 0.030(2) 0.0228(17) -0.0032(14) -0.0039(13) 0.0012(14)
C25 0.0262(19) 0.040(2) 0.0174(18) -0.0016(15) 0.0041(13) -0.0001(16)
C26 0.0208(17) 0.0204(19) 0.0233(18) 0.0056(13) -0.0020(13) -0.0043(13)
C27 0.0242(19) 0.035(2) 0.033(2) 0.0134(17) -0.0034(16) -0.0059(16)
C28 0.0250(18) 0.042(2) 0.0259(19) 0.0125(16) -0.0057(14) -0.0060(16)
C29 0.0219(17) 0.0155(17) 0.0192(16) 0.0017(13) 0.0016(12) -0.0006(13)
C30 0.0250(16) 0.0176(17) 0.0182(16) 0.0004(13) 0.0031(12) -0.0025(13)
C31 0.0251(18) 0.040(2) 0.029(2) -0.0119(16) 0.0063(14) -0.0108(15)
C32 0.0285(19) 0.042(2) 0.0187(18) -0.0019(16) -0.0014(14) -0.0133(17)
C33 0.0253(17) 0.025(2) 0.0251(18) -0.0044(14) 0.0066(13) 0.0019(14)
C34 0.0235(17) 0.0213(19) 0.0242(17) -0.0004(14) 0.0065(13) -0.0014(14)
C35 0.0215(17) 0.027(2) 0.0260(18) -0.0031(15) 0.0025(13) -0.0032(14)
C36 0.0233(19) 0.028(2) 0.032(2) 0.0079(16) 0.0025(15) 0.0026(15)
C37 0.0244(18) 0.033(2) 0.0250(18) 0.0024(15) -0.0006(14) -0.0035(15)
C38 0.0300(19) 0.026(2) 0.0267(19) 0.0005(15) -0.0010(14) -0.0032(15)
C39 0.0347(19) 0.025(2) 0.0305(19) -0.0054(15) 0.0129(15) -0.0008(16)
C40 0.037(2) 0.030(2) 0.0231(19) -0.0010(15) 0.0025(15) -0.0066(15)
C41 0.0261(18) 0.0230(19) 0.0214(17) 0.0004(14) -0.0017(13) -0.0023(14)
C42 0.0351(19) 0.033(2) 0.0273(19) -0.0007(16) 0.0057(15) 0.0008(16)
C43 0.0202(17) 0.048(3) 0.0188(18) -0.0007(16) -0.0007(13) 0.0046(16)
C44 0.0246(18) 0.024(2) 0.039(2) 0.0096(16) 0.0031(15) 0.0000(15)
C45 0.038(2) 0.027(2) 0.056(3) -0.0043(19) 0.0168(18) 0.0048(17)
C46 0.0240(18) 0.054(3) 0.0247(19) 0.0078(17) -0.0005(14) 0.0015(17)
C47 0.0226(18) 0.044(2) 0.0242(19) 0.0171(16) 0.0044(14) 0.0056(16)
C48 0.0313(19) 0.024(2) 0.036(2) -0.0027(15) 0.0105(15) 0.0041(15)

_geom_special_details            
;
 All esds (except the esd in the dihedral angle between two l.s. planes)
 are estimated using the full covariance matrix.  The cell esds are taken
 into account individually in the estimation of esds in distances, angles
 and torsion angles; correlations between esds in cell parameters are only
 used when they are defined by crystal symmetry.  An approximate (isotropic)
 treatment of cell esds is used for estimating esds involving l.s. planes.
;
loop_
_geom_bond_atom_site_label_1
_geom_bond_atom_site_label_2
_geom_bond_distance
_geom_bond_site_symmetry_2
_geom_bond_publ_flag
O1 C25 1.353(4) . ?
O1 C37 1.459(4) . ?
O2 C27 1.214(4) . ?
O3 C39 1.389(4) . ?
O3 C45 1.456(4) . ?
O4 C39 1.464(4) . ?
O4 C40 1.342(4) . ?
C5 C23 1.554(4) . ?
C5 C31 1.523(5) . ?
C5 C46 1.530(4) . ?
C6 C12 1.567(4) . ?
C6 C20 1.560(4) . ?
C6 C29 1.547(4) . ?
O7 C36 1.210(4) . ?
C8 C9 1.437(4) . ?
C8 C26 1.340(4) . ?
C9 C30 1.513(4) . ?
C9 C40 1.338(4) . ?
C10 C12 1.514(4) . ?
C10 C17 1.341(4) . ?
C10 C36 1.467(4) . ?
C11 C16 1.392(4) . ?
C11 C18 1.393(4) . ?
C12 C16 1.529(4) . ?
C13 C29 1.531(4) . ?
C13 C37 1.515(4) . ?
C13 C41 1.531(4) . ?
O14 C37 1.390(4) . ?
O14 C38 1.457(4) . ?
C15 C19 1.530(4) . ?
C15 C22 1.389(4) . ?
C15 C24 1.393(4) . ?
C16 C35 1.390(4) . ?
C17 C21 1.434(4) . ?
C18 C28 1.381(4) . ?
C19 C23 1.560(4) . ?
C19 C26 1.511(4) . ?
C20 C33 1.531(4) . ?
C20 C42 1.517(4) . ?
C21 C25 1.342(4) . ?
C21 C29 1.511(4) . ?
C22 C44 1.394(4) . ?
C23 C30 1.547(4) . ?
C24 C43 1.383(4) . ?
C26 C27 1.455(4) . ?
C28 C32 1.377(5) . ?
C30 C34 1.532(4) . ?
C32 C35 1.387(4) . ?
C34 C39 1.518(4) . ?
C34 C48 1.528(4) . ?
C38 C41 1.521(4) . ?
C43 C47 1.384(5) . ?
C44 C47 1.377(5) . ?
C45 C48 1.528(4) . ?

loop_
_geom_angle_atom_site_label_1
_geom_angle_atom_site_label_2
_geom_angle_atom_site_label_3
_geom_angle
_geom_angle_site_symmetry_1
_geom_angle_site_symmetry_3
_geom_angle_publ_flag
C25 O1 C37 116.4(2) . . ?
C39 O3 C45 108.7(2) . . ?
C40 O4 C39 116.8(2) . . ?
C31 C5 C23 113.0(3) . . ?
C31 C5 C46 109.9(3) . . ?
C46 C5 C23 116.2(3) . . ?
C20 C6 C12 108.2(2) . . ?
C29 C6 C12 112.9(2) . . ?
C29 C6 C20 114.6(2) . . ?
C26 C8 C9 122.8(3) . . ?
C8 C9 C30 117.0(3) . . ?
C40 C9 C8 120.5(3) . . ?
C40 C9 C30 121.9(3) . . ?
C17 C10 C12 123.4(3) . . ?
C17 C10 C36 117.3(3) . . ?
C36 C10 C12 119.1(3) . . ?
C16 C11 C18 120.8(3) . . ?
C10 C12 C6 113.7(2) . . ?
C10 C12 C16 109.5(2) . . ?
C16 C12 C6 109.7(2) . . ?
C29 C13 C41 118.4(2) . . ?
C37 C13 C29 113.9(2) . . ?
C37 C13 C41 99.4(2) . . ?
C37 O14 C38 108.4(2) . . ?
C22 C15 C19 120.2(3) . . ?
C22 C15 C24 118.5(3) . . ?
C24 C15 C19 121.2(3) . . ?
C11 C16 C12 119.5(3) . . ?
C35 C16 C11 118.1(3) . . ?
C35 C16 C12 122.3(3) . . ?
C10 C17 C21 122.9(3) . . ?
C28 C18 C11 120.4(3) . . ?
C15 C19 C23 111.1(2) . . ?
C26 C19 C15 108.4(2) . . ?
C26 C19 C23 114.2(2) . . ?
C33 C20 C6 112.6(2) . . ?
C42 C20 C6 117.2(3) . . ?
C42 C20 C33 110.2(2) . . ?
C17 C21 C29 117.8(3) . . ?
C25 C21 C17 120.5(3) . . ?
C25 C21 C29 121.6(3) . . ?
C15 C22 C44 120.5(3) . . ?
C5 C23 C19 108.0(2) . . ?
C30 C23 C5 115.2(2) . . ?
C30 C23 C19 111.5(2) . . ?
C43 C24 C15 120.9(3) . . ?
C21 C25 O1 126.9(3) . . ?
C8 C26 C19 122.8(3) . . ?
C8 C26 C27 118.1(3) . . ?
C27 C26 C19 119.1(3) . . ?
O2 C27 C26 126.9(3) . . ?
C32 C28 C18 119.0(3) . . ?
C13 C29 C6 113.8(2) . . ?
C21 C29 C6 111.9(2) . . ?
C21 C29 C13 108.8(2) . . ?
C9 C30 C23 111.5(2) . . ?
C9 C30 C34 108.2(2) . . ?
C34 C30 C23 115.2(2) . . ?
C28 C32 C35 121.1(3) . . ?
C39 C34 C30 113.3(3) . . ?
C39 C34 C48 99.9(3) . . ?
C48 C34 C30 118.9(3) . . ?
C32 C35 C16 120.6(3) . . ?
O7 C36 C10 126.3(3) . . ?
O1 C37 C13 112.8(2) . . ?
O14 C37 O1 106.2(3) . . ?
O14 C37 C13 106.5(2) . . ?
O14 C38 C41 106.1(2) . . ?
O3 C39 O4 106.0(3) . . ?
O3 C39 C34 106.1(3) . . ?
O4 C39 C34 112.3(2) . . ?
C9 C40 O4 126.6(3) . . ?
C38 C41 C13 101.9(2) . . ?
C24 C43 C47 120.2(3) . . ?
C47 C44 C22 120.3(3) . . ?
O3 C45 C48 106.1(3) . . ?
C44 C47 C43 119.6(3) . . ?
C45 C48 C34 101.0(3) . . ?

_shelx_SHELXL_version_number     2014/7
loop_
_exptl_crystal_face_index_h
_exptl_crystal_face_index_k
_exptl_crystal_face_index_l
_exptl_crystal_face_perp_dist
_exptl_oxdiff_crystal_face_indexfrac_h
_exptl_oxdiff_crystal_face_indexfrac_k
_exptl_oxdiff_crystal_face_indexfrac_l
_exptl_oxdiff_crystal_face_x
_exptl_oxdiff_crystal_face_y
_exptl_oxdiff_crystal_face_z
-12 -5 -3 0.0200 -11.9972 -4.9964 -2.9996 0.5556 0.0794 0.8353
-2 14 -11 0.0763 -2.0055 14.0038 -10.9881 0.9594 -0.0047 -0.2763
0 -9 12 0.1084 0.0054 -9.0028 11.9875 -0.8898 -0.2055 0.3760
0 -25 7 0.1504 0.0066 -25.0039 6.9900 -0.7695 0.4415 0.4650
13 -1 0 0.0801 12.9971 -1.0042 0.0017 -0.4731 0.2213 -0.8966
12 2 -5 0.1011 11.9952 1.9972 -4.9933 -0.0765 0.3134 -0.9740
-12 -4 5 0.0898 -11.9949 -3.9975 4.9930 0.0511 -0.2565 0.9989
-1 29 3 0.1093 -1.0039 29.0032 3.0011 0.2092 -0.9543 -0.2247
12 4 4 0.1052 11.9977 3.9962 3.9986 -0.6329 -0.0894 -0.8008
2 -28 -5 0.0927 1.9998 -27.9766 -4.9964 -0.1024 1.0167 0.0983

_iucr_refine_instructions_details 
;

    exp_2325.res created by SHELXL-2014/7

TITL exp_2325 in P21 #4
REM reset to P21 #4
CELL 0.71073 8.894478 21.160034 9.048134 90 91.63 90
ZERR 4 0.000202 0.000533 0.000219 0 0.0019 0
LATT -1
SYMM -X,0.5+Y,-Z
SFAC C H O
UNIT 84 96 12
 
L.S. 4 0 0
PLAN  20
BOND
fmap 2 53
acta
REM <olex2.extras>
REM <HklSrc "%.\\exp_2325.hkl">
REM </olex2.extras>
 
WGHT    0.037000    0.115300
FVAR       3.55440
O1    3   -0.908902   -0.016101    1.042951    11.00000    0.02988    0.04946 =
         0.01991   -0.00414   -0.00066   -0.00557
O2    3   -0.436914    0.192865    1.078965    11.00000    0.02634    0.04507 =
         0.04051    0.01445    0.00759    0.00843
O3    3   -1.295171    0.320068    1.403179    11.00000    0.03712    0.04060 =
         0.04184   -0.00855    0.02128    0.00204
O4    3   -1.055253    0.306277    1.492653    11.00000    0.04059    0.04179 =
         0.02461   -0.00926    0.00985   -0.00620
C5    1   -1.005399    0.242011    0.917072    11.00000    0.01771    0.03213 =
         0.01950   -0.00070    0.00320   -0.00236
AFIX  13
H5    2   -0.938472    0.240891    0.832924    11.00000   -1.20000
AFIX   0
 
C6    1   -0.716377    0.046095    1.462433    11.00000    0.01895    0.01646 =
         0.02166    0.00129    0.00217    0.00058
AFIX  13
H6    2   -0.705200    0.000892    1.483620    11.00000   -1.20000
AFIX   0
O7    3   -0.253926    0.123394    1.392489    11.00000    0.02378    0.03322 =
         0.03958    0.00606   -0.00410   -0.00456
 
C8    1   -0.706327    0.264729    1.305530    11.00000    0.02787    0.02872 =
         0.02073    0.00452   -0.00547   -0.00763
AFIX  43
H8    2   -0.639170    0.272334    1.384177    11.00000   -1.20000
AFIX   0
C9    1   -0.863519    0.276599    1.325716    11.00000    0.03096    0.01904 =
         0.02091    0.00108    0.00173   -0.00327
 
C10   1   -0.477937    0.068652    1.315373    11.00000    0.01619    0.02218 =
         0.02585    0.00376    0.00337    0.00181
C11   1   -0.414217   -0.019370    1.568770    11.00000    0.02523    0.02166 =
         0.02548   -0.00090   -0.00037   -0.00363
AFIX  43
H11   2   -0.443569   -0.041609    1.484118    11.00000   -1.20000
AFIX   0
C12   1   -0.553926    0.074800    1.462283    11.00000    0.02092    0.02056 =
         0.02301   -0.00058    0.00175   -0.00231
AFIX  13
H12   2   -0.561582    0.119901    1.485515    11.00000   -1.20000
AFIX   0
C13   1   -0.949657    0.015911    1.302055    11.00000    0.01948    0.02410 =
         0.01971   -0.00051    0.00125   -0.00113
AFIX  13
H13   2   -1.021994    0.038829    1.361728    11.00000   -1.20000
AFIX   0
O14   3   -1.131306   -0.034512    1.153997    11.00000    0.02747    0.03714 =
         0.02600    0.00288   -0.00586   -0.01079
 
C15   1   -0.660213    0.274453    0.915493    11.00000    0.01295    0.02603 =
         0.01987    0.00129   -0.00123    0.00183
C16   1   -0.456285    0.043640    1.583536    11.00000    0.01678    0.02364 =
         0.02051    0.00080    0.00286   -0.00439
C17   1   -0.546420    0.045171    1.193393    11.00000    0.02534    0.02445 =
         0.02168    0.00337    0.00891    0.00254
AFIX  43
H17   2   -0.489570    0.038621    1.110075    11.00000   -1.20000
AFIX   0
C18   1   -0.328699   -0.049528    1.679214    11.00000    0.02903    0.02614 =
         0.03267    0.00781   -0.00350   -0.00145
AFIX  43
H18   2   -0.302044   -0.091720    1.668014    11.00000   -1.20000
AFIX   0
 
C19   1   -0.745863    0.240411    1.036294    11.00000    0.01768    0.01799 =
         0.02015   -0.00103    0.00112   -0.00028
AFIX  13
H19   2   -0.755205    0.195899    1.007557    11.00000   -1.20000
AFIX   0
 
C20   1   -0.801514    0.075604    1.594103    11.00000    0.02173    0.02540 =
         0.01853   -0.00066    0.00122   -0.00003
AFIX  13
H20   2   -0.724137    0.083034    1.671421    11.00000   -1.20000
AFIX   0
C21   1   -0.703467    0.029701    1.185684    11.00000    0.02613    0.02420 =
         0.01758    0.00251    0.00206    0.00105
 
C22   1   -0.625158    0.338152    0.930259    11.00000    0.02148    0.02137 =
         0.02551    0.00014    0.00359    0.00054
AFIX  43
H22   2   -0.658562    0.360641    1.011308    11.00000   -1.20000
AFIX   0
C23   1   -0.907965    0.267621    1.049252    11.00000    0.01946    0.01892 =
         0.01938    0.00147    0.00475   -0.00146
AFIX  13
H23   2   -0.901027    0.313552    1.037329    11.00000   -1.20000
AFIX   0
C24   1   -0.608088    0.241923    0.793323    11.00000    0.01981    0.03021 =
         0.02279   -0.00319   -0.00389    0.00116
AFIX  43
H24   2   -0.631195    0.199329    0.781438    11.00000   -1.20000
AFIX   0
 
C25   1   -0.763024    0.000136    1.066545    11.00000    0.02617    0.03976 =
         0.01742   -0.00158    0.00412   -0.00014
AFIX  43
H25   2   -0.697099   -0.010289    0.992403    11.00000   -1.20000
AFIX   0
 
C26   1   -0.652357    0.243172    1.178242    11.00000    0.02081    0.02040 =
         0.02332    0.00562   -0.00198   -0.00426
C27   1   -0.498638    0.219670    1.179163    11.00000    0.02419    0.03516 =
         0.03273    0.01336   -0.00335   -0.00587
AFIX  43
H27   2   -0.441603    0.225837    1.265702    11.00000   -1.20000
AFIX   0
 
C28   1   -0.283284   -0.017112    1.805253    11.00000    0.02504    0.04205 =
         0.02591    0.01249   -0.00566   -0.00596
AFIX  43
H28   2   -0.225929   -0.037113    1.878970    11.00000   -1.20000
AFIX   0
C29   1   -0.799918    0.051551    1.310696    11.00000    0.02187    0.01545 =
         0.01923    0.00171    0.00164   -0.00065
AFIX  13
H29   2   -0.822137    0.096398    1.294112    11.00000   -1.20000
AFIX   0
 
C30   1   -0.971546    0.255005    1.203816    11.00000    0.02496    0.01764 =
         0.01822    0.00042    0.00311   -0.00245
AFIX  13
H30   2   -0.982691    0.209142    1.213859    11.00000   -1.20000
AFIX   0
C31   1   -1.056572    0.174027    0.938969    11.00000    0.02511    0.04042 =
         0.02910   -0.01192    0.00627   -0.01079
AFIX 137
H31A  2   -0.972556    0.148788    0.972265    11.00000   -1.50000
H31B  2   -1.096156    0.157569    0.846963    11.00000   -1.50000
H31C  2   -1.133250    0.172885    1.011477    11.00000   -1.50000
AFIX   0
 
C32   1   -0.324242    0.045275    1.820068    11.00000    0.02846    0.04245 =
         0.01872   -0.00185   -0.00144   -0.01326
AFIX  43
H32   2   -0.294374    0.067372    1.904765    11.00000   -1.20000
AFIX   0
C33   1   -0.866460    0.140932    1.557376    11.00000    0.02534    0.02548 =
         0.02513   -0.00437    0.00660    0.00194
AFIX 137
H33A  2   -0.790153    0.166701    1.514754    11.00000   -1.50000
H33B  2   -0.900319    0.160508    1.646175    11.00000   -1.50000
H33C  2   -0.949631    0.136549    1.488171    11.00000   -1.50000
AFIX   0
 
C34   1   -1.125619    0.284497    1.230839    11.00000    0.02349    0.02134 =
         0.02420   -0.00040    0.00650   -0.00137
AFIX  13
H34   2   -1.200918    0.261613    1.170490    11.00000   -1.20000
AFIX   0
 
C35   1   -0.409320    0.075680    1.710705    11.00000    0.02151    0.02714 =
         0.02601   -0.00305    0.00253   -0.00324
AFIX  43
H35   2   -0.435191    0.117923    1.722591    11.00000   -1.20000
AFIX   0
C36   1   -0.324663    0.093080    1.300985    11.00000    0.02334    0.02786 =
         0.03164    0.00793    0.00253    0.00258
AFIX  43
H36   2   -0.277285    0.084412    1.212944    11.00000   -1.20000
AFIX   0
C37   1   -1.015814    0.009505    1.146592    11.00000    0.02435    0.03250 =
         0.02500    0.00236   -0.00058   -0.00352
AFIX  13
H37   2   -1.054960    0.050250    1.111259    11.00000   -1.20000
AFIX   0
C38   1   -1.099122   -0.076453    1.278634    11.00000    0.02996    0.02643 =
         0.02669    0.00054   -0.00103   -0.00316
AFIX  23
H38A  2   -1.089892   -0.119788    1.245129    11.00000   -1.20000
H38B  2   -1.178942   -0.074307    1.349312    11.00000   -1.20000
AFIX   0
 
C39   1   -1.171059    0.280766    1.391054    11.00000    0.03470    0.02454 =
         0.03051   -0.00537    0.01286   -0.00082
AFIX  13
H39   2   -1.196413    0.237250    1.417802    11.00000   -1.20000
AFIX   0
C40   1   -0.911679    0.298357    1.454869    11.00000    0.03733    0.02999 =
         0.02314   -0.00097    0.00249   -0.00662
AFIX  43
H40   2   -0.838203    0.309082    1.525646    11.00000   -1.20000
AFIX   0
 
C41   1   -0.951418   -0.053643    1.348630    11.00000    0.02610    0.02302 =
         0.02139    0.00043   -0.00174   -0.00227
AFIX  23
H41A  2   -0.866457   -0.076442    1.310013    11.00000   -1.20000
H41B  2   -0.950847   -0.057959    1.455372    11.00000   -1.20000
AFIX   0
C42   1   -0.919125    0.034859    1.666189    11.00000    0.03513    0.03335 =
         0.02733   -0.00074    0.00565    0.00076
AFIX 137
H42A  2   -1.003447    0.029246    1.598874    11.00000   -1.50000
H42B  2   -0.951906    0.055146    1.754539    11.00000   -1.50000
H42C  2   -0.876440   -0.005597    1.690767    11.00000   -1.50000
AFIX   0
 
C43   1   -0.522428    0.272113    0.689447    11.00000    0.02018    0.04795 =
         0.01882   -0.00069   -0.00074    0.00459
AFIX  43
H43   2   -0.487518    0.249659    0.608997    11.00000   -1.20000
AFIX   0
C44   1   -0.540264    0.368605    0.824447    11.00000    0.02461    0.02405 =
         0.03939    0.00961    0.00307    0.00005
AFIX  43
H44   2   -0.518451    0.411395    0.834625    11.00000   -1.20000
AFIX   0
C45   1   -1.291295    0.367555    1.286950    11.00000    0.03844    0.02703 =
         0.05584   -0.00429    0.01682    0.00482
AFIX  23
H45A  2   -1.289724    0.409693    1.329177    11.00000   -1.20000
H45B  2   -1.378899    0.363740    1.221230    11.00000   -1.20000
AFIX   0
C46   1   -1.139204    0.282963    0.867072    11.00000    0.02400    0.05353 =
         0.02469    0.00782   -0.00048    0.00152
AFIX 137
H46A  2   -1.218936    0.278277    0.935546    11.00000   -1.50000
H46B  2   -1.173960    0.269859    0.770436    11.00000   -1.50000
H46C  2   -1.108665    0.326444    0.863865    11.00000   -1.50000
AFIX   0
C47   1   -0.488526    0.335624    0.704882    11.00000    0.02260    0.04450 =
         0.02419    0.01709    0.00439    0.00561
AFIX  43
H47   2   -0.431112    0.355942    0.634906    11.00000   -1.20000
AFIX   0
C48   1   -1.147550    0.355174    1.203110    11.00000    0.03134    0.02361 =
         0.03552   -0.00273    0.01050    0.00408
AFIX  23
H48A  2   -1.063712    0.379641    1.243299    11.00000   -1.20000
H48B  2   -1.161090    0.364342    1.098538    11.00000   -1.20000
AFIX   0
HKLF 4
 
REM  exp_2325 in P21 #4
REM R1 =  0.0368 for    4559 Fo > 4sig(Fo)  and  0.0451 for all    5072 data
REM    437 parameters refined using      1 restraints
 
END  
     
WGHT      0.0370      0.1153 

REM Highest difference peak  0.234,  deepest hole -0.175,  1-sigma level  0.039
Q1    1  -0.7830  0.0586  1.7367  11.00000  0.05    0.23
Q2    1  -0.4657  0.1428  1.7054  11.00000  0.05    0.15
Q3    1  -0.4619 -0.0213  1.9116  11.00000  0.05    0.14
Q4    1  -0.3458  0.1218  2.0112  11.00000  0.05    0.14
Q5    1  -0.7229  0.0386  1.1080  11.00000  0.05    0.14
Q6    1  -1.2460  0.1378  1.0947  11.00000  0.05    0.13
Q7    1  -0.5721  0.2582  0.8906  11.00000  0.05    0.13
Q8    1  -0.7994 -0.0467  1.7506  11.00000  0.05    0.13
Q9    1  -0.5708  0.4772  0.7920  11.00000  0.05    0.13
Q10   1  -0.6552  0.3616  1.1248  11.00000  0.05    0.13
Q11   1  -0.6550  0.2772  0.6750  11.00000  0.05    0.13
Q12   1  -0.6066  0.1820  1.4365  11.00000  0.05    0.13
Q13   1  -1.1853 -0.0776  1.0846  11.00000  0.05    0.13
Q14   1  -0.9643  0.0437  1.0248  11.00000  0.05    0.12
Q15   1  -1.0924  0.1136  0.7436  11.00000  0.05    0.12
Q16   1  -0.5876  0.4567  0.9099  11.00000  0.05    0.12
Q17   1  -0.6756 -0.0767  1.2920  11.00000  0.05    0.12
Q18   1  -0.6336  0.1265  1.2180  11.00000  0.05    0.12
Q19   1  -0.8236 -0.0984  1.1843  11.00000  0.05    0.12
Q20   1  -1.0648  0.3781  0.9867  11.00000  0.05    0.12

REM The information below was added by Olex2.
REM
REM R1 = 0.0368 for 4559 Fo > 4sig(Fo) and 0.0451 for all 11120 data
REM n/a parameters refined using n/a restraints
REM Highest difference peak 0.23, deepest hole -0.18
REM Mean Shift 0, Max Shift 0.000.

REM +++ Tabular Listing of Refinement Information +++
REM R1_all = 0.0451
REM R1_gt = 0.0368
REM wR_ref = 0.0847
REM GOOF = 1.074
REM Shift_max = 0.000
REM Shift_mean = 0
REM Reflections_all = 11120
REM Reflections_gt = 4559
REM Parameters = n/a
REM Hole = -0.18
REM Peak = 0.23
REM Flack = 0.3(5)

;
_olex2_submission_special_instructions 'No special instructions were received'
####################################################################### 
# 
# This file contains crystal structure data downloaded from the 
# Cambridge Structural Database (CSD) hosted by the Cambridge 
# Crystallographic Data Centre (CCDC).
# 
# Full information about CCDC data access policies and citation 
# guidelines are available at http://www.ccdc.cam.ac.uk/access/V1 
# 
# Audit and citation data items may have been added by the CCDC. 
# Please retain this information to preserve the provenance of 
# this file and to allow appropriate attribution of the data. 
# 
#######################################################################

data_exp_2409
_database_code_depnum_ccdc_archive 'CCDC 1405277'
_audit_update_record             
;
2015-06-07 deposited with the CCDC.
2016-02-17 downloaded from the CCDC.
;
_audit_creation_date             2015-05-28
_audit_creation_method           
;
Olex2 1.2
(compiled 2015.01.26 svn.r3150 for OlexSys, GUI svn.r4998)
;
_chemical_formula_moiety         'C18 H20 O3'
_chemical_formula_sum            'C18 H20 O3'
_chemical_formula_weight         284.36
_chemical_absolute_configuration unk
_chemical_oxdiff_formula         C17H17O3
loop_
_atom_type_symbol
_atom_type_scat_dispersion_real
_atom_type_scat_dispersion_imag
_atom_type_scat_Cromer_Mann_a1
_atom_type_scat_Cromer_Mann_a2
_atom_type_scat_Cromer_Mann_a3
_atom_type_scat_Cromer_Mann_a4
_atom_type_scat_Cromer_Mann_b1
_atom_type_scat_Cromer_Mann_b2
_atom_type_scat_Cromer_Mann_b3
_atom_type_scat_Cromer_Mann_b4
_atom_type_scat_Cromer_Mann_c
_atom_type_scat_source
_atom_type_scat_dispersion_source
H 0.00000 0.00000 0.49300 0.32291 0.14019 0.04081 10.51090 26.12570 3.14236
57.79970 0.0030380000826
'International Tables Volume C Table 6.1.1.4 (pp. 500-502)'
'Henke, Gullikson and Davis, At. Data and Nucl. Data Tables, 1993, 54, 2'
C 0.00347 0.00161 2.31000 1.02000 1.58860 0.86500 20.84390 10.20750 0.56870
51.65120 0.215599998832
'International Tables Volume C Table 6.1.1.4 (pp. 500-502)'
'Henke, Gullikson and Davis, At. Data and Nucl. Data Tables, 1993, 54, 2'
O 0.01158 0.00611 3.04850 2.28680 1.54630 0.86700 13.27710 5.70110 0.32390
32.90890 0.250800013542
'International Tables Volume C Table 6.1.1.4 (pp. 500-502)'
'Henke, Gullikson and Davis, At. Data and Nucl. Data Tables, 1993, 54, 2'

_space_group_crystal_system      monoclinic
_space_group_IT_number           4
_space_group_name_H-M_alt        'P 1 21 1'
_space_group_name_Hall           ' P 2yb'
loop_
_space_group_symop_id
_space_group_symop_operation_xyz
1 x,y,z
2 -x,y+1/2,-z

_symmetry_Int_Tables_number      4
_cell_length_a                   7.503(3)
_cell_length_b                   10.304(5)
_cell_length_c                   10.253(5)
_cell_angle_alpha                90
_cell_angle_beta                 92.82(4)
_cell_angle_gamma                90
_cell_volume                     791.7(6)
_cell_formula_units_Z            2
_cell_measurement_reflns_used    417
_cell_measurement_temperature    293.02(10)
_cell_measurement_theta_max      18.0400
_cell_measurement_theta_min      2.7900
_exptl_absorpt_coefficient_mu    0.080
_exptl_absorpt_correction_T_max  0.994
_exptl_absorpt_correction_T_min  0.986
_exptl_absorpt_correction_type   gaussian
_exptl_absorpt_process_details   
;
CrysAlisPro, Agilent Technologies,
Version 1.171.37.31 (release 14-01-2014 CrysAlis171 .NET)
(compiled Jan 14 2014,18:38:05)
Numerical absorption correction based on gaussian integration over
			a multifaceted crystal model
Empirical absorption correction using spherical harmonics,
 implemented in SCALE3 ABSPACK scaling algorithm.
;
_exptl_crystal_density_diffrn    1.1928
_exptl_crystal_F_000             304.1600
_exptl_crystal_size_max          0.1711
_exptl_crystal_size_mid          0.1298
_exptl_crystal_size_min          0.0641
_diffrn_reflns_av_R_equivalents  0.1847
_diffrn_reflns_av_unetI/netI     0.3138
_diffrn_reflns_limit_h_max       8
_diffrn_reflns_limit_h_min       -10
_diffrn_reflns_limit_k_max       12
_diffrn_reflns_limit_k_min       -13
_diffrn_reflns_limit_l_max       13
_diffrn_reflns_limit_l_min       -13
_diffrn_reflns_number            5304
_diffrn_reflns_theta_full        29.1780
_diffrn_reflns_theta_max         29.18
_diffrn_reflns_theta_min         2.72
_diffrn_ambient_environment      air
_diffrn_ambient_temperature      293.02(10)
_diffrn_detector                 'CCD plate'
_diffrn_detector_area_resol_mean 10.3590
_diffrn_detector_type            Atlas
_diffrn_measured_fraction_theta_full 0.6796
_diffrn_measured_fraction_theta_max 0.6796
_diffrn_measurement_details      
;
#__ type_ start__ end____ width___ exp.time_
  1 omega   -3.00   82.00   1.0000   22.5000
omega____ theta____ kappa____ phi______ frames
    -       10.1632   38.0000 -180.0000 85

#__ type_ start__ end____ width___ exp.time_
  2 omega  -62.00   33.00   1.0000   22.5000
omega____ theta____ kappa____ phi______ frames
    -       10.1632  -57.0000   30.0000 95

#__ type_ start__ end____ width___ exp.time_
  3 omega   43.00   74.00   1.0000   22.5000
omega____ theta____ kappa____ phi______ frames
    -       10.1632 -178.0000  -60.0000 31

#__ type_ start__ end____ width___ exp.time_
  4 omega  -13.00   20.00   1.0000   22.5000
omega____ theta____ kappa____ phi______ frames
    -      -11.4132  -99.0000 -120.0000 33
;
_diffrn_measurement_device       'four-circle diffractometer'
_diffrn_measurement_device_type  'SuperNova, Single source at offset, Atlas'
_diffrn_measurement_method       '\w scans'
_diffrn_orient_matrix_UB_11      -0.0237607000
_diffrn_orient_matrix_UB_12      -0.0662916000
_diffrn_orient_matrix_UB_13      -0.0082078000
_diffrn_orient_matrix_UB_21      0.0456488000
_diffrn_orient_matrix_UB_22      -0.0019161000
_diffrn_orient_matrix_UB_23      -0.0589231000
_diffrn_orient_matrix_UB_31      0.0793295000
_diffrn_orient_matrix_UB_32      -0.0186532000
_diffrn_orient_matrix_UB_33      0.0355990000
_diffrn_radiation_monochromator  mirror
_diffrn_radiation_probe          x-ray
_diffrn_radiation_type           'Mo K\a'
_diffrn_radiation_wavelength     0.71073
_diffrn_source                   'SuperNova (Mo) X-ray Source'
_reflns_Friedel_coverage         0.474
_reflns_limit_h_max              10
_reflns_limit_h_min              -10
_reflns_limit_k_max              12
_reflns_limit_k_min              -13
_reflns_limit_l_max              13
_reflns_limit_l_min              -12
_reflns_number_gt                988
_reflns_number_total             2910
_reflns_odcompleteness_completeness 99.07
_reflns_odcompleteness_iscentric 1
_reflns_odcompleteness_theta     26.32
_reflns_threshold_expression     I>=2u(I)
_computing_cell_refinement       
;
CrysAlisPro, Agilent Technologies,
Version 1.171.37.31 (release 14-01-2014 CrysAlis171 .NET)
(compiled Jan 14 2014,18:38:05)
;
_computing_data_collection       
;
CrysAlisPro, Agilent Technologies,
Version 1.171.37.31 (release 14-01-2014 CrysAlis171 .NET)
(compiled Jan 14 2014,18:38:05)
;
_computing_data_reduction        
;
CrysAlisPro, Agilent Technologies,
Version 1.171.37.31 (release 14-01-2014 CrysAlis171 .NET)
(compiled Jan 14 2014,18:38:05)
;
_computing_molecular_graphics    'Olex2 (Dolomanov et al., 2009)'
_computing_publication_material  'Olex2 (Dolomanov et al., 2009)'
_computing_structure_refinement  'olex2.refine (Bourhis et al., 2015)'
_refine_diff_density_max         0.8573
_refine_diff_density_min         -0.7719
_refine_diff_density_rms         0.1931
_refine_ls_abs_structure_details 
'Flack, H. D. (1983). Acta Cryst. A39, 876-881.'
_refine_ls_abs_structure_Flack   -3.6(11)
_refine_ls_d_res_high            0.7289
_refine_ls_d_res_low             7.4940
_refine_ls_goodness_of_fit_ref   0.9590
_refine_ls_hydrogen_treatment    constr
_refine_ls_matrix_type           full
_refine_ls_number_constraints    36
_refine_ls_number_parameters     192
_refine_ls_number_reflns         2910
_refine_ls_number_restraints     0
_refine_ls_R_factor_all          0.2768
_refine_ls_R_factor_gt           0.1040
_refine_ls_restrained_S_all      0.9590
_refine_ls_shift/su_max          0.0007
_refine_ls_shift/su_mean         0.0000
_refine_ls_structure_factor_coef Fsqd
_refine_ls_weighting_details     
'w=1/[\s^2^(Fo^2^)+(0.1049P)^2^] where P=(Fo^2^+2Fc^2^)/3'
_refine_ls_weighting_scheme      calc
_refine_ls_wR_factor_gt          0.2241
_refine_ls_wR_factor_ref         0.3441
_olex2_refinement_description    
;
1. Fixed Uiso
 At 1.2 times of:
  All C(H) groups
 At 1.5 times of:
  All C(H,H,H) groups, All O(H) groups
2.a Ternary CH refined with riding coordinates:
 C3AA(H3AA), C4AA(H4AA), C7AA(H7AA), C9AA(H9AA), C1(H1)
2.b Aromatic/amide H refined with riding coordinates:
 C6AA(H6AA), C8AA(H8AA), C2BA(H2BA), C3BA(H3BA), C4BA(H4BA), C6BA(H6BA),
 C7BA(H7BA), C9BA(H9BA)
2.c Idealised Me refined as rotating group:
 C0BA(H0BA,H0BB,H0BC), C5BA(H5BA,H5BB,H5BC)
2.d Idealised tetrahedral OH refined as rotating group:
 O1(H1A)
;
loop_
_atom_site_label
_atom_site_type_symbol
_atom_site_fract_x
_atom_site_fract_y
_atom_site_fract_z
_atom_site_U_iso_or_equiv
_atom_site_adp_type
_atom_site_occupancy
_atom_site_refinement_flags_posn
O O -0.3754(9) -0.5786(7) -0.3852(7) 0.052(2) Uani 1.000000 .
O2 O -0.3878(9) -0.8049(8) -1.0601(7) 0.0536(19) Uani 1.000000 .
C2AA C -0.4141(13) -0.6502(9) -0.6107(10) 0.041(3) Uani 1.000000 .
C3AA C -0.7158(12) -0.7208(11) -0.7117(9) 0.044(3) Uani 1.000000 .
H3AA H -0.7467(12) -0.6299(11) -0.7300(9) 0.053(3) Uiso 1.000000 R
C4AA C -0.5914(11) -0.7241(10) -0.5858(9) 0.040(2) Uani 1.000000 .
H4AA H -0.5596(11) -0.8151(10) -0.5698(9) 0.048(3) Uiso 1.000000 R
C5AA C -0.4372(13) -0.7137(10) -0.8457(10) 0.044(3) Uani 1.000000 .
C6AA C -0.3271(13) -0.5864(11) -0.5103(11) 0.052(3) Uani 1.000000 .
H6AA H -0.2228(13) -0.5433(11) -0.5300(11) 0.062(4) Uiso 1.000000 R
C7AA C -0.6279(11) -0.7783(10) -0.8366(9) 0.043(3) Uani 1.000000 .
H7AA H -0.6143(11) -0.8724(10) -0.8267(9) 0.051(3) Uiso 1.000000 R
C8AA C -0.3527(13) -0.6551(10) -0.7425(11) 0.045(3) Uani 1.000000 .
H8AA H -0.2452(13) -0.6140(10) -0.7572(11) 0.054(3) Uiso 1.000000 R
C9AA C -0.6682(13) -0.6717(10) -0.4593(10) 0.043(3) Uani 1.000000 .
H9AA H -0.7625(13) -0.7310(10) -0.4338(10) 0.052(3) Uiso 1.000000 R
C0BA C -0.8943(12) -0.7963(11) -0.6879(9) 0.048(3) Uani 1.000000 .
H0Ba H -0.8675(15) -0.8854(17) -0.668(6) 0.073(4) Uiso 1.000000 GR
H0Bb H -0.952(4) -0.758(4) -0.616(4) 0.073(4) Uiso 1.000000 GR
H0Bc H -0.972(4) -0.792(6) -0.765(2) 0.073(4) Uiso 1.000000 GR
C2BA C -0.8835(15) -0.5937(12) -1.1145(11) 0.057(3) Uani 1.000000 .
H2BA H -0.9001(15) -0.5083(12) -1.1420(11) 0.068(4) Uiso 1.000000 R
C3BA C -0.7688(15) -0.6190(11) -1.0037(10) 0.049(3) Uani 1.000000 .
C4BA C -0.9712(15) -0.6914(14) -1.1826(13) 0.068(4) Uani 1.000000 .
H4BA H -1.0469(15) -0.6712(14) -1.2543(13) 0.081(5) Uiso 1.000000 R
C5BA C -0.7521(14) -0.5323(11) -0.4782(10) 0.052(3) Uani 1.000000 .
H5Ba H -0.671(4) -0.478(2) -0.523(6) 0.077(5) Uiso 1.000000 GR
H5Bb H -0.863(5) -0.5388(13) -0.528(6) 0.077(5) Uiso 1.000000 GR
H5Bc H -0.773(9) -0.495(3) -0.3943(11) 0.077(5) Uiso 1.000000 GR
C6BA C -0.8295(14) -0.8479(11) -1.0321(11) 0.054(3) Uani 1.000000 .
H6BA H -0.8092(14) -0.9336(11) -1.0067(11) 0.065(4) Uiso 1.000000 R
C7BA C -0.3414(14) -0.7353(12) -0.9644(11) 0.055(3) Uani 1.000000 .
C8BA C -0.7436(12) -0.7492(11) -0.9589(10) 0.048(3) Uani 1.000000 .
C9BA C -0.9469(15) -0.8237(12) -1.1441(11) 0.063(3) Uani 1.000000 .
H9BA H -1.0046(15) -0.8910(12) -1.1895(11) 0.075(4) Uiso 1.000000 R
C1 C -0.5231(14) -0.6686(10) -0.3484(12) 0.050(3) Uani 1.000000 .
O1 O -0.4508(10) -0.7966(7) -0.3313(7) 0.056(2) Uani 1.000000 .
H3BA H -0.7099(15) -0.5510(11) -0.9602(10) 0.059(4) Uiso 1.000000 R
H7BA H -0.2331(14) -0.6921(12) -0.9694(11) 0.066(4) Uiso 1.000000 R
H1 H -0.5740(14) -0.6391(10) -0.2673(12) 0.060(3) Uiso 1.000000 R
H1a H -0.415(15) -0.806(4) -0.255(3) 0.084(3) Uiso 1.000000 GR

loop_
_atom_site_aniso_label
_atom_site_aniso_U_11
_atom_site_aniso_U_22
_atom_site_aniso_U_33
_atom_site_aniso_U_12
_atom_site_aniso_U_13
_atom_site_aniso_U_23
O 0.042(4) 0.059(5) 0.055(5) -0.000(4) -0.003(4) -0.006(4)
O2 0.040(4) 0.054(5) 0.067(5) 0.003(4) 0.002(3) -0.001(4)
C2AA 0.033(6) 0.028(6) 0.061(7) 0.007(5) -0.006(5) -0.008(5)
C3AA 0.027(5) 0.045(7) 0.061(6) -0.011(5) -0.001(5) 0.008(6)
C4AA 0.032(5) 0.037(6) 0.051(6) -0.000(5) -0.001(5) -0.011(5)
C5AA 0.044(6) 0.041(7) 0.046(6) 0.004(6) -0.004(5) -0.001(6)
C6AA 0.026(5) 0.055(7) 0.073(8) 0.012(6) -0.004(6) -0.004(7)
C7AA 0.029(5) 0.045(7) 0.056(6) -0.007(5) 0.006(4) -0.014(5)
C8AA 0.027(5) 0.039(7) 0.069(8) 0.002(5) -0.001(5) -0.005(6)
C9AA 0.025(5) 0.055(7) 0.050(6) -0.001(5) 0.008(4) 0.003(5)
C0BA 0.036(6) 0.056(7) 0.052(6) -0.009(6) -0.005(5) 0.003(6)
C2BA 0.054(7) 0.050(8) 0.066(8) 0.008(7) 0.008(6) 0.002(6)
C3BA 0.044(6) 0.051(8) 0.053(7) 0.013(6) 0.007(5) -0.003(6)
C4BA 0.028(6) 0.085(11) 0.089(9) 0.003(6) -0.007(6) -0.003(8)
C5BA 0.040(6) 0.062(8) 0.053(7) 0.014(6) 0.002(5) 0.005(6)
C6BA 0.053(7) 0.051(8) 0.058(7) 0.010(6) -0.001(6) -0.013(6)
C7BA 0.043(7) 0.055(8) 0.067(8) 0.007(6) -0.007(6) -0.000(7)
C8BA 0.026(5) 0.053(8) 0.066(7) 0.004(5) 0.005(5) 0.004(6)
C9BA 0.051(7) 0.064(10) 0.073(8) -0.004(7) -0.005(6) -0.000(7)
C1 0.043(6) 0.030(7) 0.078(8) 0.004(5) 0.008(6) 0.003(6)
O1 0.060(5) 0.043(5) 0.065(5) 0.005(4) -0.003(4) -0.003(4)

loop_
_geom_bond_atom_site_label_1
_geom_bond_atom_site_label_2
_geom_bond_distance
_geom_bond_site_symmetry_2
_geom_bond_publ_flag
O C6AA 1.353(13) . ?
O C1 1.507(13) . ?
O2 C7BA 1.251(12) . ?
C2AA C4AA 1.564(13) . ?
C2AA C6AA 1.361(14) . ?
C2AA C8AA 1.449(14) . ?
C3AA C4AA 1.556(12) . ?
C3AA C7AA 1.584(13) . ?
C3AA C0BA 1.578(13) . ?
C4AA C9AA 1.542(13) . ?
C5AA C7AA 1.585(13) . ?
C5AA C8AA 1.349(13) . ?
C5AA C7BA 1.461(14) . ?
C7AA C8BA 1.520(13) . ?
C9AA C5BA 1.577(14) . ?
C9AA C1 1.535(13) . ?
C2BA C3BA 1.415(14) . ?
C2BA C4BA 1.375(16) . ?
C3BA C8BA 1.428(15) . ?
C4BA C9BA 1.429(17) . ?
C6BA C8BA 1.402(14) . ?
C6BA C9BA 1.435(14) . ?
C1 O1 1.433(12) . ?

loop_
_geom_angle_atom_site_label_1
_geom_angle_atom_site_label_2
_geom_angle_atom_site_label_3
_geom_angle
_geom_angle_site_symmetry_1
_geom_angle_site_symmetry_3
_geom_angle_publ_flag
C1 O C6AA 115.8(8) . . ?
C6AA C2AA C4AA 119.5(9) . . ?
C8AA C2AA C4AA 116.6(8) . . ?
C8AA C2AA C6AA 124.0(10) . . ?
C7AA C3AA C4AA 113.9(7) . . ?
C0BA C3AA C4AA 109.9(8) . . ?
C0BA C3AA C7AA 109.3(8) . . ?
C3AA C4AA C2AA 109.5(8) . . ?
C9AA C4AA C2AA 108.9(8) . . ?
C9AA C4AA C3AA 117.1(7) . . ?
C8AA C5AA C7AA 122.2(9) . . ?
C7BA C5AA C7AA 117.9(9) . . ?
C7BA C5AA C8AA 119.3(10) . . ?
C2AA C6AA O 127.3(10) . . ?
C5AA C7AA C3AA 107.7(8) . . ?
C8BA C7AA C3AA 110.4(7) . . ?
C8BA C7AA C5AA 110.5(8) . . ?
C5AA C8AA C2AA 126.0(10) . . ?
C5BA C9AA C4AA 112.3(9) . . ?
C1 C9AA C4AA 110.5(8) . . ?
C1 C9AA C5BA 109.6(8) . . ?
C4BA C2BA C3BA 122.0(12) . . ?
C8BA C3BA C2BA 119.8(10) . . ?
C9BA C4BA C2BA 120.5(11) . . ?
C9BA C6BA C8BA 123.4(11) . . ?
C5AA C7BA O2 127.7(11) . . ?
C3BA C8BA C7AA 120.8(10) . . ?
C6BA C8BA C7AA 121.8(10) . . ?
C6BA C8BA C3BA 117.4(9) . . ?
C6BA C9BA C4BA 116.9(11) . . ?
C9AA C1 O 109.3(8) . . ?
O1 C1 O 108.6(8) . . ?
O1 C1 C9AA 108.8(8) . . ?

loop_
_exptl_crystal_face_index_h
_exptl_crystal_face_index_k
_exptl_crystal_face_index_l
_exptl_crystal_face_perp_dist
_exptl_oxdiff_crystal_face_indexfrac_h
_exptl_oxdiff_crystal_face_indexfrac_k
_exptl_oxdiff_crystal_face_indexfrac_l
_exptl_oxdiff_crystal_face_x
_exptl_oxdiff_crystal_face_y
_exptl_oxdiff_crystal_face_z
0 -4 5 0.0512 0.0003 -3.9987 4.9978 0.2240 -0.2868 0.2525
0 4 -5 0.0618 -0.0003 3.9987 -4.9978 -0.2240 0.2868 -0.2525
5 1 1 0.0779 5.0001 1.0019 1.0003 -0.1934 0.1674 0.4136
-5 -1 0 0.0846 -5.0000 -1.0019 -0.0007 0.1852 -0.2263 -0.3780
-1 4 5 0.0378 -0.9995 3.9988 4.9975 -0.2824 -0.3478 0.0240
1 -4 -5 0.0263 0.9995 -3.9988 -4.9975 0.2824 0.3478 -0.0240

_iucr_refine_instructions_details 
;

    exp_2409.res created by SHELXL-2014/7

TITL exp_2409 in P21 #4
REM reset to P21 #4
CELL 0.71073 7.503111 10.303827 10.252753 90 92.8217 90
ZERR 2 0.003089 0.004769 0.004517 0 0.0382 0
LATT -1
SYMM -X,0.5+Y,-Z
SFAC C H O
UNIT 36 40 6
 
L.S. 4
PLAN  20
BOND
fmap 2 53
REM <olex2.extras>
REM <HklSrc "%.\\exp_2409.hkl">
REM </olex2.extras>
 
WGHT    0.083000
FVAR       2.18058
O     3   -0.375393   -0.578670   -0.385309    11.00000    0.04146    0.05885 =
         0.05550   -0.00572   -0.00330   -0.00034
O2    3   -0.387800   -0.805021   -1.060255    11.00000    0.03863    0.05361 =
         0.06774   -0.00075    0.00080    0.00299
C2AA  1   -0.413978   -0.650307   -0.610431    11.00000    0.03206    0.02754 =
         0.05983   -0.00825   -0.00700    0.00731
C3AA  1   -0.715611   -0.720761   -0.711824    11.00000    0.02657    0.04409 =
         0.06244    0.00825   -0.00041   -0.01126
AFIX  13
H3AA  2   -0.746467   -0.629940   -0.730163    11.00000   -1.20000
AFIX   0
C4AA  1   -0.591506   -0.724383   -0.585688    11.00000    0.03197    0.03651 =
         0.04939   -0.01053   -0.00139   -0.00058
AFIX  13
H4AA  2   -0.559770   -0.815468   -0.569753    11.00000   -1.20000
AFIX   0
C5AA  1   -0.436867   -0.713724   -0.845276    11.00000    0.04513    0.04091 =
         0.04643   -0.00067   -0.00196    0.00444
C6AA  1   -0.327415   -0.586546   -0.510483    11.00000    0.02566    0.05483 =
         0.07160   -0.00317   -0.00304    0.01164
AFIX  43
H6AA  2   -0.223300   -0.543354   -0.530233    11.00000   -1.20000
AFIX   0
C7AA  1   -0.627844   -0.778496   -0.836288    11.00000    0.02764    0.04489 =
         0.05529   -0.01411    0.00672   -0.00728
AFIX  13
H7AA  2   -0.614319   -0.872621   -0.826280    11.00000   -1.20000
AFIX   0
C8AA  1   -0.352890   -0.655190   -0.742162    11.00000    0.02626    0.03947 =
         0.06674   -0.00459   -0.00182    0.00277
AFIX  43
H8AA  2   -0.245463   -0.613983   -0.756927    11.00000   -1.20000
AFIX   0
C9AA  1   -0.668158   -0.672090   -0.459154    11.00000    0.02525    0.05531 =
         0.05009    0.00286    0.00686   -0.00156
AFIX  13
H9AA  2   -0.762669   -0.731228   -0.433716    11.00000   -1.20000
AFIX   0
C0BA  1   -0.894228   -0.796744   -0.688040    11.00000    0.03556    0.05684 =
         0.05284    0.00323   -0.00462   -0.00892
AFIX 137
H0BA  2   -0.866946   -0.885641   -0.667359    11.00000   -1.50000
H0BB  2   -0.971270   -0.793094   -0.765533    11.00000   -1.50000
H0BC  2   -0.952902   -0.757625   -0.616789    11.00000   -1.50000
AFIX   0
C2BA  1   -0.883295   -0.593926   -1.114519    11.00000    0.05569    0.05012 =
         0.06566    0.00323    0.00788    0.00862
AFIX  43
H2BA  2   -0.899984   -0.508572   -1.141971    11.00000   -1.20000
AFIX   0
C3BA  1   -0.768642   -0.619153   -1.003720    11.00000    0.04461    0.04956 =
         0.05343   -0.00361    0.00620    0.01261
AFIX  43
H3BA  2   -0.709671   -0.551216   -0.960264    11.00000   -1.20000
AFIX   0
C4BA  1   -0.970928   -0.691739   -1.182974    11.00000    0.02871    0.08451 =
         0.08770   -0.00395   -0.00844    0.00211
AFIX  43
H4BA  2   -1.046206   -0.671639   -1.254913    11.00000   -1.20000
AFIX   0
C5BA  1   -0.751722   -0.532475   -0.478102    11.00000    0.04019    0.06316 =
         0.05219    0.00400    0.00079    0.01417
AFIX 137
H5BA  2   -0.670810   -0.478219   -0.523109    11.00000   -1.50000
H5BB  2   -0.772517   -0.495446   -0.394286    11.00000   -1.50000
H5BC  2   -0.862694   -0.538793   -0.528443    11.00000   -1.50000
AFIX   0
C6BA  1   -0.829500   -0.848265   -1.031996    11.00000    0.05361    0.05038 =
         0.05645   -0.01269   -0.00196    0.01042
AFIX  43
H6BA  2   -0.809263   -0.933860   -1.006582    11.00000   -1.20000
AFIX   0
C7BA  1   -0.341850   -0.735515   -0.964359    11.00000    0.04075    0.05449 =
         0.06696    0.00101   -0.00633    0.00702
AFIX  43
H7BA  2   -0.233618   -0.692284   -0.969511    11.00000   -1.20000
AFIX   0
C8BA  1   -0.743934   -0.749416   -0.958966    11.00000    0.02721    0.05194 =
         0.06552    0.00409    0.00354    0.00443
C9BA  1   -0.946821   -0.823915   -1.144074    11.00000    0.05087    0.06275 =
         0.07441   -0.00051   -0.00475   -0.00390
AFIX  43
H9BA  2   -1.004605   -0.891224   -1.189379    11.00000   -1.20000
AFIX   0
C1    1   -0.523100   -0.668712   -0.347821    11.00000    0.04341    0.02979 =
         0.08032    0.00284    0.00683    0.00426
AFIX  13
H1    2   -0.573862   -0.639231   -0.266692    11.00000   -1.20000
AFIX   0
O1    3   -0.450756   -0.796797   -0.331419    11.00000    0.05878    0.04267 =
         0.06523   -0.00235   -0.00312    0.00439
AFIX 147
H1A   2   -0.417820   -0.807728   -0.254758    11.00000   -1.50000
AFIX   0
HKLF 4
 
REM  exp_2409 in P21 #4
REM R1 =  0.1033 for     988 Fo > 4sig(Fo)  and  0.2768 for all    2910 data
REM    193 parameters refined using      1 restraints
 
END  
     
WGHT      0.0834      0.0000 

REM Highest difference peak  0.365,  deepest hole -0.269,  1-sigma level  0.090
Q1    1  -0.5616 -0.6177 -0.2231  11.00000  0.05    0.36
Q2    1  -0.5204 -0.7334 -0.1809  11.00000  0.05    0.31
Q3    1  -0.6122 -0.4530 -0.2727  11.00000  0.05    0.28
Q4    1  -0.3199 -0.9217 -0.1866  11.00000  0.05    0.28
Q5    1  -0.6381 -0.7855 -1.1001  11.00000  0.05    0.27
Q6    1  -0.3868 -0.8063 -0.2058  11.00000  0.05    0.26
Q7    1  -0.6362 -0.8871 -0.2386  11.00000  0.05    0.26
Q8    1  -0.3658 -0.4265 -0.6331  11.00000  0.05    0.25
Q9    1  -0.4081 -0.5508 -0.2504  11.00000  0.05    0.25
Q10   1  -0.5937 -0.5158 -0.7776  11.00000  0.05    0.25
Q11   1  -0.3785 -0.5432 -0.2272  11.00000  0.05    0.25
Q12   1  -0.4657 -0.6502 -0.4953  11.00000  0.05    0.25
Q13   1  -0.6580 -0.6683 -0.1310  11.00000  0.05    0.23
Q14   1  -0.6530 -0.6049 -0.7840  11.00000  0.05    0.23
Q15   1  -0.5715 -0.7633 -0.5634  11.00000  0.05    0.23
Q16   1  -0.3108 -0.5143 -0.7823  11.00000  0.05    0.23
Q17   1  -0.5900 -0.9745 -1.0976  11.00000  0.05    0.23
Q18   1  -0.6326 -0.4243 -1.1045  11.00000  0.05    0.23
Q19   1  -0.4266 -0.8604 -0.6849  11.00000  0.05    0.23
Q20   1  -0.6887 -0.3775 -0.3318  11.00000  0.05    0.23

REM The information below was added by Olex2.
REM
REM R1 = 0.1033 for 988 Fo > 4sig(Fo) and 0.2768 for all 5313 data
REM n/a parameters refined using n/a restraints
REM Highest difference peak 0.36, deepest hole -0.27
REM Mean Shift 0, Max Shift 0.000.

REM +++ Tabular Listing of Refinement Information +++
REM R1_all = 0.2768
REM R1_gt = 0.1033
REM wR_ref = 0.3179
REM GOOF = 0.956
REM Shift_max = 0.000
REM Shift_mean = 0
REM Reflections_all = 5313
REM Reflections_gt = 988
REM Parameters = n/a
REM Hole = -0.27
REM Peak = 0.36
REM Flack = -1.3(10)

;
_olex2_submission_special_instructions 'No special instructions were received'
####################################################################### 
# 
# This file contains crystal structure data downloaded from the 
# Cambridge Structural Database (CSD) hosted by the Cambridge 
# Crystallographic Data Centre (CCDC).
# 
# Full information about CCDC data access policies and citation 
# guidelines are available at http://www.ccdc.cam.ac.uk/access/V1 
# 
# Audit and citation data items may have been added by the CCDC. 
# Please retain this information to preserve the provenance of 
# this file and to allow appropriate attribution of the data. 
# 
#######################################################################

data_2014_12_16
_database_code_depnum_ccdc_archive 'CCDC 1405309'
_audit_update_record             
;
2015-06-07 deposited with the CCDC.
2016-02-17 downloaded from the CCDC.
;
_audit_creation_date             2015-02-22
_audit_creation_method           
;
Olex2 1.2
(compiled 2015.01.26 svn.r3150 for OlexSys, GUI svn.r4998)
;
_chemical_name_systematic        ?
_chemical_formula_moiety         'C22 H28 O3'
_chemical_formula_sum            'C22 H28 O3'
_chemical_formula_weight         340.47
_chemical_absolute_configuration unk
_chemical_oxdiff_formula         'C22 H28 O3'
loop_
_atom_type_symbol
_atom_type_scat_dispersion_real
_atom_type_scat_dispersion_imag
_atom_type_scat_Cromer_Mann_a1
_atom_type_scat_Cromer_Mann_a2
_atom_type_scat_Cromer_Mann_a3
_atom_type_scat_Cromer_Mann_a4
_atom_type_scat_Cromer_Mann_b1
_atom_type_scat_Cromer_Mann_b2
_atom_type_scat_Cromer_Mann_b3
_atom_type_scat_Cromer_Mann_b4
_atom_type_scat_Cromer_Mann_c
_atom_type_scat_source
_atom_type_scat_dispersion_source
H 0.00000 0.00000 0.49300 0.32291 0.14019 0.04081 10.51090 26.12570 3.14236
57.79970 0.0030380000826
'International Tables Volume C Table 6.1.1.4 (pp. 500-502)'
'Henke, Gullikson and Davis, At. Data and Nucl. Data Tables, 1993, 54, 2'
C 0.00347 0.00161 2.31000 1.02000 1.58860 0.86500 20.84390 10.20750 0.56870
51.65120 0.215599998832
'International Tables Volume C Table 6.1.1.4 (pp. 500-502)'
'Henke, Gullikson and Davis, At. Data and Nucl. Data Tables, 1993, 54, 2'
O 0.01158 0.00611 3.04850 2.28680 1.54630 0.86700 13.27710 5.70110 0.32390
32.90890 0.250800013542
'International Tables Volume C Table 6.1.1.4 (pp. 500-502)'
'Henke, Gullikson and Davis, At. Data and Nucl. Data Tables, 1993, 54, 2'

_space_group_crystal_system      orthorhombic
_space_group_IT_number           19
_space_group_name_H-M_alt        'P 21 21 21'
_space_group_name_Hall           ' P 2ac 2ab'
loop_
_space_group_symop_id
_space_group_symop_operation_xyz
1 x,y,z
2 x+1/2,-y+1/2,-z
3 -x,y+1/2,-z+1/2
4 -x+1/2,-y,z+1/2

_symmetry_Int_Tables_number      19
_cell_length_a                   7.5376(6)
_cell_length_b                   10.5784(10)
_cell_length_c                   23.8774(19)
_cell_angle_alpha                90
_cell_angle_beta                 90
_cell_angle_gamma                90
_cell_volume                     1903.9(3)
_cell_formula_units_Z            4
_cell_measurement_reflns_used    1134
_cell_measurement_temperature    100.0(2)
_cell_measurement_theta_max      19.1520
_cell_measurement_theta_min      2.5550
_exptl_absorpt_coefficient_mu    0.077
_exptl_absorpt_correction_T_max  0.986
_exptl_absorpt_correction_T_min  0.969
_exptl_absorpt_correction_type   gaussian
_exptl_absorpt_process_details   
;
CrysAlisPro, Agilent Technologies,
Version 1.171.37.35 (release 13-08-2014 CrysAlis171 .NET)
(compiled Aug 13 2014,18:06:01)
Numerical absorption correction based on gaussian integration over
			a multifaceted crystal model
Empirical absorption correction using spherical harmonics,
 implemented in SCALE3 ABSPACK scaling algorithm.
;
_exptl_crystal_colour            'clear yellowish colourless'
_exptl_crystal_colour_lustre     clear
_exptl_crystal_colour_modifier   yellowish
_exptl_crystal_colour_primary    colourless
_exptl_crystal_density_diffrn    1.1877
_exptl_crystal_description       block
_exptl_crystal_F_000             736.3612
_exptl_crystal_size_max          0.1956
_exptl_crystal_size_mid          0.1687
_exptl_crystal_size_min          0.0889
_diffrn_reflns_av_R_equivalents  0.0793
_diffrn_reflns_av_unetI/netI     0.1618
_diffrn_reflns_limit_h_max       9
_diffrn_reflns_limit_h_min       -6
_diffrn_reflns_limit_k_max       11
_diffrn_reflns_limit_k_min       -11
_diffrn_reflns_limit_l_max       29
_diffrn_reflns_limit_l_min       -27
_diffrn_reflns_number            7273
_diffrn_reflns_theta_full        25.9611
_diffrn_reflns_theta_max         25.96
_diffrn_reflns_theta_min         1.71
_diffrn_ambient_environment      N~2~
_diffrn_ambient_temperature      100.0(2)
_diffrn_detector                 'CCD plate'
_diffrn_detector_area_resol_mean 10.3590
_diffrn_detector_type            Atlas
_diffrn_measured_fraction_theta_full 0.8311
_diffrn_measured_fraction_theta_max 0.8311
_diffrn_measurement_details      
;
#__ type_ start__ end____ width___ exp.time_
  1 omega  -34.00  103.00   1.0000   22.5000
omega____ theta____ kappa____ phi______ frames
    -       12.2354   38.0000  -60.0000 137

#__ type_ start__ end____ width___ exp.time_
  2 omega  -89.00  -35.00   1.0000   22.5000
omega____ theta____ kappa____ phi______ frames
    -       12.2354 -178.0000 -180.0000 54

#__ type_ start__ end____ width___ exp.time_
  3 omega  -20.00    5.00   1.0000   22.5000
omega____ theta____ kappa____ phi______ frames
    -       12.2354  -99.0000  -90.0000 25
;
_diffrn_measurement_device       'four-circle diffractometer'
_diffrn_measurement_device_type  'SuperNova, Single source at offset, Atlas'
_diffrn_measurement_method       '\w scans'
_diffrn_orient_matrix_UB_11      -0.0455059000
_diffrn_orient_matrix_UB_12      0.0033576000
_diffrn_orient_matrix_UB_13      -0.0259313000
_diffrn_orient_matrix_UB_21      0.0563994000
_diffrn_orient_matrix_UB_22      -0.0476371000
_diffrn_orient_matrix_UB_23      -0.0110163000
_diffrn_orient_matrix_UB_31      -0.0600700000
_diffrn_orient_matrix_UB_32      -0.0471209000
_diffrn_orient_matrix_UB_33      0.0093362000
_diffrn_radiation_monochromator  mirror
_diffrn_radiation_probe          x-ray
_diffrn_radiation_type           'Mo K\a'
_diffrn_radiation_wavelength     0.71073
_diffrn_source                   'SuperNova (Mo) X-ray Source'
_reflns_Friedel_coverage         0.764
_reflns_limit_h_max              9
_reflns_limit_h_min              -9
_reflns_limit_k_max              11
_reflns_limit_k_min              -11
_reflns_limit_l_max              29
_reflns_limit_l_min              -28
_reflns_number_gt                1813
_reflns_number_total             3091
_reflns_odcompleteness_completeness 85.38
_reflns_odcompleteness_iscentric 1
_reflns_odcompleteness_theta     26.17
_reflns_threshold_expression     I>=2u(I)
_computing_cell_refinement       
;
CrysAlisPro, Agilent Technologies,
Version 1.171.37.35 (release 13-08-2014 CrysAlis171 .NET)
(compiled Aug 13 2014,18:06:01)
;
_computing_data_collection       
;
CrysAlisPro, Agilent Technologies,
Version 1.171.37.35 (release 13-08-2014 CrysAlis171 .NET)
(compiled Aug 13 2014,18:06:01)
;
_computing_data_reduction        
;
CrysAlisPro, Agilent Technologies,
Version 1.171.37.35 (release 13-08-2014 CrysAlis171 .NET)
(compiled Aug 13 2014,18:06:01)
;
_computing_molecular_graphics    'Olex2 (Dolomanov et al., 2009)'
_computing_publication_material  'Olex2 (Dolomanov et al., 2009)'
_computing_structure_refinement  'olex2.refine (Bourhis et al., 2015)'
_refine_diff_density_max         0.5048
_refine_diff_density_min         -0.5567
_refine_diff_density_rms         0.1256
_refine_ls_abs_structure_details 
'Flack, H. D. (1983). Acta Cryst. A39, 876-881.'
_refine_ls_abs_structure_Flack   -0.9(15)
_refine_ls_d_res_high            0.8118
_refine_ls_d_res_low             11.9387
_refine_ls_goodness_of_fit_ref   1.0032
_refine_ls_hydrogen_treatment    constr
_refine_ls_matrix_type           full
_refine_ls_number_constraints    47
_refine_ls_number_parameters     229
_refine_ls_number_reflns         3091
_refine_ls_number_restraints     0
_refine_ls_R_factor_all          0.1427
_refine_ls_R_factor_gt           0.0645
_refine_ls_restrained_S_all      1.0032
_refine_ls_shift/su_max          0.0000
_refine_ls_shift/su_mean         0.0000
_refine_ls_structure_factor_coef Fsqd
_refine_ls_weighting_details     
'w=1/[\s^2^(Fo^2^)+(0.0354P)^2^] where P=(Fo^2^+2Fc^2^)/3'
_refine_ls_weighting_scheme      calc
_refine_ls_wR_factor_gt          0.0978
_refine_ls_wR_factor_ref         0.1300
_olex2_refinement_description    
;
1. Fixed Uiso
 At 1.2 times of:
  All C(H) groups, All C(H,H) groups
 At 1.5 times of:
  All C(H,H,H) groups
2.a Ternary CH refined with riding coordinates:
 C12(H12), C4(H4), C6(H6), C3(H3), C19(H19), C20(H20)
2.b Secondary CH2 refined with riding coordinates:
 C2(H2a,H2b)
2.c Aromatic/amide H refined with riding coordinates:
 C18(H18), C15(H15), C14(H14), C8(H8), C11(H11), C16(H16), C9(H9), C17(H17)
2.d Idealised Me refined as rotating group:
 C21(H21a,H21b,H21c), C22(H22a,H22b,H22c), C1(H1a,H1b,H1c), C5(H5a,H5b,H5c)
;
loop_
_atom_site_label
_atom_site_type_symbol
_atom_site_fract_x
_atom_site_fract_y
_atom_site_fract_z
_atom_site_U_iso_or_equiv
_atom_site_adp_type
_atom_site_occupancy
_atom_site_refinement_flags_posn
O2 O -0.5538(4) -0.6821(3) -0.09630(11) 0.0223(8) Uani 1.000000 .
O1 O -0.8621(4) -0.6861(3) -0.11019(11) 0.0246(8) Uani 1.000000 .
C10 C -0.6539(6) -1.1184(5) -0.13226(17) 0.0180(11) Uani 1.000000 .
O3 O -0.6981(4) -1.3391(3) -0.14926(13) 0.0307(9) Uani 1.000000 .
C7 C -0.5714(5) -0.8998(4) -0.12492(17) 0.0167(11) Uani 1.000000 .
C12 C -0.8410(6) -1.0824(4) -0.15162(16) 0.0166(11) Uani 1.000000 .
H12 H -0.8715(6) -1.1360(4) -0.18368(16) 0.0199(13) Uiso 1.000000 R
C13 C -0.9638(6) -1.1177(4) -0.10323(17) 0.0171(11) Uani 1.000000 .
C18 C -1.0630(6) -1.2287(5) -0.10413(18) 0.0237(12) Uani 1.000000 .
H18 H -1.0610(6) -1.2795(5) -0.13591(18) 0.0284(14) Uiso 1.000000 R
C15 C -1.0736(6) -1.0804(5) -0.00892(18) 0.0280(13) Uani 1.000000 .
H15 H -1.0770(6) -1.0303(5) 0.02305(18) 0.0336(15) Uiso 1.000000 R
C4 C -0.6800(6) -0.7319(4) -0.18830(17) 0.0192(11) Uani 1.000000 .
H4 H -0.7817(6) -0.7119(4) -0.21228(17) 0.0230(14) Uiso 1.000000 R
C14 C -0.9688(6) -1.0439(4) -0.05449(17) 0.0219(12) Uani 1.000000 .
H14 H -0.9019(6) -0.9701(4) -0.05243(17) 0.0263(14) Uiso 1.000000 R
C8 C -0.5125(6) -0.8073(5) -0.09123(18) 0.0234(12) Uani 1.000000 .
H8 H -0.4374(6) -0.8304(5) -0.06206(18) 0.0281(15) Uiso 1.000000 R
C6 C -0.6814(6) -0.8754(4) -0.17620(17) 0.0210(12) Uani 1.000000 .
H6 H -0.6206(6) -0.9165(4) -0.20759(17) 0.0252(14) Uiso 1.000000 R
C3 C -0.6962(6) -0.6563(4) -0.13490(18) 0.0248(12) Uani 1.000000 .
H3 H -0.6947(6) -0.5661(4) -0.14428(18) 0.0298(15) Uiso 1.000000 R
C11 C -0.6088(6) -1.2532(5) -0.13077(18) 0.0259(13) Uani 1.000000 .
H11 H -0.5016(6) -1.2749(5) -0.11408(18) 0.0311(15) Uiso 1.000000 R
C19 C -0.8633(5) -0.9410(4) -0.17006(16) 0.0180(11) Uani 1.000000 .
H19 H -0.9261(5) -0.8978(4) -0.13967(16) 0.0216(14) Uiso 1.000000 R
C2 C -0.9175(6) -0.5995(5) -0.06745(18) 0.0275(13) Uani 1.000000 .
H2a H -0.8427(6) -0.6082(5) -0.03461(18) 0.0330(15) Uiso 1.000000 R
H2b H -0.9088(6) -0.5132(5) -0.08089(18) 0.0330(15) Uiso 1.000000 R
C21 C -0.9020(5) -0.9877(5) -0.27638(16) 0.0292(13) Uani 1.000000 .
H21a H -0.7911(18) -0.9473(17) -0.2848(6) 0.044(2) Uiso 1.000000 GR
H21b H -0.883(3) -1.0764(6) -0.2705(4) 0.044(2) Uiso 1.000000 GR
H21c H -0.9825(17) -0.976(2) -0.3071(3) 0.044(2) Uiso 1.000000 GR
C16 C -1.1713(6) -1.1893(5) -0.01100(19) 0.0290(13) Uani 1.000000 .
H16 H -1.2417(6) -1.2124(5) 0.01929(19) 0.0348(15) Uiso 1.000000 R
C20 C -0.9817(6) -0.9291(4) -0.22325(17) 0.0223(12) Uani 1.000000 .
H20 H -0.9941(6) -0.8384(4) -0.23071(17) 0.0267(14) Uiso 1.000000 R
C9 C -0.5382(6) -1.0323(4) -0.11425(17) 0.0217(12) Uani 1.000000 .
H9 H -0.4368(6) -1.0572(4) -0.09497(17) 0.0261(14) Uiso 1.000000 R
C22 C -1.1678(5) -0.9791(4) -0.21247(17) 0.0259(12) Uani 1.000000 .
H22a H -1.1632(7) -1.0689(5) -0.2071(10) 0.0389(19) Uiso 1.000000 GR
H22b H -1.2155(14) -0.9397(18) -0.1795(6) 0.0389(19) Uiso 1.000000 GR
H22c H -1.2422(10) -0.960(2) -0.2440(5) 0.0389(19) Uiso 1.000000 GR
C17 C -1.1650(6) -1.2650(5) -0.05823(19) 0.0287(13) Uani 1.000000 .
H17 H -1.2290(6) -1.3401(5) -0.05933(19) 0.0344(15) Uiso 1.000000 R
C1 C -1.1085(5) -0.6309(5) -0.05293(19) 0.0320(14) Uani 1.000000 .
H1a H -1.1817(8) -0.620(2) -0.0855(4) 0.048(2) Uiso 1.000000 GR
H1b H -1.1159(8) -0.7170(9) -0.0405(10) 0.048(2) Uiso 1.000000 GR
H1c H -1.1488(13) -0.5757(17) -0.0237(8) 0.048(2) Uiso 1.000000 GR
C5 C -0.5095(5) -0.6937(4) -0.21929(17) 0.0293(13) Uani 1.000000 .
H5a H -0.4082(5) -0.719(2) -0.1977(5) 0.0440(19) Uiso 1.000000 GR
H5b H -0.5062(17) -0.7345(19) -0.2552(5) 0.0440(19) Uiso 1.000000 GR
H5c H -0.5078(17) -0.6037(5) -0.2244(9) 0.0440(19) Uiso 1.000000 GR

loop_
_atom_site_aniso_label
_atom_site_aniso_U_11
_atom_site_aniso_U_22
_atom_site_aniso_U_33
_atom_site_aniso_U_12
_atom_site_aniso_U_13
_atom_site_aniso_U_23
O2 0.0225(19) 0.016(2) 0.0286(17) -0.0020(16) -0.0052(16) -0.0050(16)
O1 0.0218(19) 0.022(2) 0.0298(18) -0.0028(16) 0.0014(16) -0.0067(17)
C10 0.019(3) 0.017(3) 0.018(2) 0.003(2) 0.002(2) 0.001(2)
O3 0.035(2) 0.021(2) 0.036(2) -0.0001(18) 0.0029(18) 0.0005(18)
C7 0.014(3) 0.017(3) 0.020(2) -0.003(2) 0.003(2) 0.002(2)
C12 0.022(3) 0.009(3) 0.018(2) -0.002(2) -0.003(2) -0.005(2)
C13 0.014(3) 0.022(3) 0.016(2) -0.000(2) -0.002(2) 0.002(2)
C18 0.017(3) 0.029(3) 0.026(3) -0.001(2) -0.002(2) 0.004(2)
C15 0.028(3) 0.032(4) 0.025(3) 0.007(3) -0.001(3) -0.000(3)
C4 0.018(3) 0.016(3) 0.024(2) -0.003(2) -0.002(2) 0.003(2)
C14 0.023(3) 0.020(3) 0.023(2) 0.001(2) 0.001(2) 0.003(2)
C8 0.017(3) 0.028(4) 0.025(3) -0.001(3) -0.003(2) 0.004(3)
C6 0.016(3) 0.025(3) 0.023(3) 0.002(2) 0.004(2) -0.001(2)
C3 0.019(3) 0.024(4) 0.031(3) 0.001(2) 0.007(3) 0.001(2)
C11 0.026(3) 0.027(4) 0.025(3) 0.008(3) 0.009(3) 0.009(3)
C19 0.014(3) 0.019(3) 0.021(2) 0.001(2) 0.002(2) 0.000(2)
C2 0.033(3) 0.026(3) 0.024(3) -0.006(3) 0.004(2) -0.007(2)
C21 0.031(3) 0.036(4) 0.020(2) 0.000(3) -0.004(2) 0.005(2)
C16 0.023(3) 0.040(4) 0.024(3) 0.004(3) 0.002(2) 0.011(3)
C20 0.024(3) 0.019(3) 0.023(2) 0.002(2) -0.002(2) 0.002(2)
C9 0.016(3) 0.030(3) 0.019(2) 0.003(3) -0.003(2) 0.006(2)
C22 0.020(3) 0.032(3) 0.026(3) 0.002(3) -0.006(2) -0.003(2)
C17 0.020(3) 0.020(3) 0.046(3) -0.002(2) -0.012(3) 0.012(3)
C1 0.023(3) 0.040(4) 0.033(3) -0.001(2) 0.004(2) -0.006(3)
C5 0.028(3) 0.029(3) 0.031(3) -0.001(3) 0.007(3) 0.004(3)

loop_
_geom_bond_atom_site_label_1
_geom_bond_atom_site_label_2
_geom_bond_distance
_geom_bond_site_symmetry_2
_geom_bond_publ_flag
O2 C8 1.366(5) . ?
O2 C3 1.441(5) . ?
O1 C3 1.418(5) . ?
O1 C2 1.433(5) . ?
C10 C12 1.533(6) . ?
C10 C11 1.466(7) . ?
C10 C9 1.332(6) . ?
O3 C11 1.214(5) . ?
C7 C8 1.342(6) . ?
C7 C6 1.501(5) . ?
C7 C9 1.446(6) . ?
C12 C13 1.527(5) . ?
C12 C19 1.568(6) . ?
C13 C18 1.393(6) . ?
C13 C14 1.402(5) . ?
C18 C17 1.393(6) . ?
C15 C14 1.399(5) . ?
C15 C16 1.368(6) . ?
C4 C6 1.545(6) . ?
C4 C3 1.510(6) . ?
C4 C5 1.537(5) . ?
C6 C19 1.544(6) . ?
C19 C20 1.557(5) . ?
C2 C1 1.518(5) . ?
C21 C20 1.534(5) . ?
C16 C17 1.384(6) . ?
C20 C22 1.521(5) . ?

loop_
_geom_angle_atom_site_label_1
_geom_angle_atom_site_label_2
_geom_angle_atom_site_label_3
_geom_angle
_geom_angle_site_symmetry_1
_geom_angle_site_symmetry_3
_geom_angle_publ_flag
C3 O2 C8 114.2(3) . . ?
C2 O1 C3 114.3(3) . . ?
C11 C10 C12 117.5(4) . . ?
C9 C10 C12 122.0(4) . . ?
C9 C10 C11 120.3(4) . . ?
C6 C7 C8 123.1(4) . . ?
C9 C7 C8 122.9(4) . . ?
C9 C7 C6 114.0(4) . . ?
C13 C12 C10 105.6(3) . . ?
C19 C12 C10 114.9(4) . . ?
C19 C12 C13 112.4(3) . . ?
C18 C13 C12 121.3(4) . . ?
C14 C13 C12 120.6(4) . . ?
C14 C13 C18 117.9(4) . . ?
C17 C18 C13 121.1(4) . . ?
C16 C15 C14 120.6(4) . . ?
C3 C4 C6 111.2(4) . . ?
C5 C4 C6 110.8(4) . . ?
C5 C4 C3 109.6(4) . . ?
C15 C14 C13 120.4(4) . . ?
C7 C8 O2 125.3(4) . . ?
C4 C6 C7 108.5(4) . . ?
C19 C6 C7 109.6(3) . . ?
C19 C6 C4 117.8(4) . . ?
O1 C3 O2 110.4(3) . . ?
C4 C3 O2 112.3(4) . . ?
C4 C3 O1 107.8(4) . . ?
O3 C11 C10 126.2(4) . . ?
C6 C19 C12 111.1(3) . . ?
C20 C19 C12 111.6(4) . . ?
C20 C19 C6 113.3(3) . . ?
C1 C2 O1 107.4(4) . . ?
C17 C16 C15 119.9(5) . . ?
C21 C20 C19 114.7(3) . . ?
C22 C20 C19 111.2(3) . . ?
C22 C20 C21 111.1(4) . . ?
C7 C9 C10 119.5(4) . . ?
C16 C17 C18 120.1(5) . . ?

loop_
_exptl_crystal_face_index_h
_exptl_crystal_face_index_k
_exptl_crystal_face_index_l
_exptl_crystal_face_perp_dist
_exptl_oxdiff_crystal_face_indexfrac_h
_exptl_oxdiff_crystal_face_indexfrac_k
_exptl_oxdiff_crystal_face_indexfrac_l
_exptl_oxdiff_crystal_face_x
_exptl_oxdiff_crystal_face_y
_exptl_oxdiff_crystal_face_z
9 8 6 0.0683 8.9971 8.0108 6.0286 -0.5389 0.0594 -0.8616
-3 14 9 0.1001 -2.9991 13.9956 8.9625 -0.0489 -0.9346 -0.3957
5 -11 -13 0.1003 5.0016 -10.9972 -12.9593 0.0715 0.9487 0.0968
-8 -9 13 0.0315 -8.0072 -8.9970 12.9812 -0.0025 -0.1660 1.0261
8 8 -13 0.0704 8.0069 7.9975 -12.9795 -0.0009 0.2136 -0.9790
0 8 -29 0.0761 0.0171 7.9778 -29.0196 0.7785 -0.0594 -0.6479
3 -5 30 0.1006 2.9825 -4.9750 30.0284 -0.9311 0.0744 0.3356
-9 -6 -13 0.0093 -8.9929 -6.0161 -13.0335 0.7270 -0.0770 0.7020
4 -12 -15 0.0614 4.0000 -12.0000 -15.0000 0.1667 0.9625 0.1851
-2 -6 30 0.0672 -2.0000 -6.0000 30.0001 -0.7071 -0.1575 0.6830

_olex2_submission_special_instructions 'No special instructions were received'
####################################################################### 
# 
# This file contains crystal structure data downloaded from the 
# Cambridge Structural Database (CSD) hosted by the Cambridge 
# Crystallographic Data Centre (CCDC).
# 
# Full information about CCDC data access policies and citation 
# guidelines are available at http://www.ccdc.cam.ac.uk/access/V1 
# 
# Audit and citation data items may have been added by the CCDC. 
# Please retain this information to preserve the provenance of 
# this file and to allow appropriate attribution of the data. 
# 
#######################################################################

data_lal106_0m
_database_code_depnum_ccdc_archive 'CCDC 1408759'
_audit_update_record             
;
2015-06-25 deposited with the CCDC.
2016-02-17 downloaded from the CCDC.
;
_audit_creation_date             2015-06-07
_audit_creation_method           
;
Olex2 1.2
(compiled 2015.01.26 svn.r3150 for OlexSys, GUI svn.r4998)
;
_chemical_name_common            ?
_chemical_name_systematic        ?
_chemical_formula_moiety         'C15 H13 Br O2'
_chemical_formula_sum            'C15 H13 Br O2'
_chemical_formula_weight         305.16
_chemical_absolute_configuration ad
_chemical_melting_point          ?
loop_
_atom_type_symbol
_atom_type_description
_atom_type_scat_dispersion_real
_atom_type_scat_dispersion_imag
_atom_type_scat_source
C C 0.0015 0.0009 'International Tables Vol C Tables 4.2.6.8 and 6.1.1.4'
H H 0.0000 0.0000 'International Tables Vol C Tables 4.2.6.8 and 6.1.1.4'
Br Br 0.1811 1.6452 'International Tables Vol C Tables 4.2.6.8 and 6.1.1.4'
O O 0.0056 0.0036 'International Tables Vol C Tables 4.2.6.8 and 6.1.1.4'

_shelx_space_group_comment       
;
The symmetry employed for this shelxl refinement is uniquely defined
by the following loop, which should always be used as a source of
symmetry information in preference to the above space-group names.
They are only intended as comments.
;
_space_group_crystal_system      orthorhombic
_space_group_IT_number           19
_space_group_name_H-M_alt        'P 21 21 21'
_space_group_name_Hall           'P 2ac 2ab'
loop_
_space_group_symop_operation_xyz
'x, y, z'
'-x+1/2, -y, z+1/2'
'x+1/2, -y+1/2, -z'
'-x, y+1/2, -z+1/2'

_cell_length_a                   6.1506(18)
_cell_length_b                   7.564(2)
_cell_length_c                   28.362(8)
_cell_angle_alpha                90
_cell_angle_beta                 90
_cell_angle_gamma                90
_cell_volume                     1319.5(6)
_cell_formula_units_Z            4
_cell_measurement_reflns_used    1597
_cell_measurement_temperature    100(2)
_cell_measurement_theta_max      18.12
_cell_measurement_theta_min      2.41
_shelx_estimated_absorpt_T_max   ?
_shelx_estimated_absorpt_T_min   ?
_exptl_absorpt_coefficient_mu    1.669
_exptl_absorpt_correction_T_max  0.7442
_exptl_absorpt_correction_T_min  0.3888
_exptl_absorpt_correction_type   multi-scan
_exptl_absorpt_process_details   
;
SADABS-2012/1 (Bruker,2012) was used for absorption correction.
wR2(int) was 0.1823 before and 0.0690 after correction.
The Ratio of minimum to maximum transmission is 0.5224.
The \l/2 correction factor is 0.0015.
;
_exptl_absorpt_special_details   ?
_exptl_crystal_colour            yellowish
_exptl_crystal_density_diffrn    1.536
_exptl_crystal_density_meas      ?
_exptl_crystal_density_method    ?
_exptl_crystal_description       needle
_exptl_crystal_F_000             616
_exptl_crystal_size_max          ?
_exptl_crystal_size_mid          ?
_exptl_crystal_size_min          ?
_exptl_transmission_factor_max   ?
_exptl_transmission_factor_min   ?
_diffrn_reflns_av_R_equivalents  0.0710
_diffrn_reflns_av_unetI/netI     0.0771
_diffrn_reflns_Laue_measured_fraction_full 0.999
_diffrn_reflns_Laue_measured_fraction_max 0.998
_diffrn_reflns_limit_h_max       6
_diffrn_reflns_limit_h_min       -4
_diffrn_reflns_limit_k_max       8
_diffrn_reflns_limit_k_min       -8
_diffrn_reflns_limit_l_max       31
_diffrn_reflns_limit_l_min       -28
_diffrn_reflns_number            5932
_diffrn_reflns_point_group_measured_fraction_full 0.998
_diffrn_reflns_point_group_measured_fraction_max 0.997
_diffrn_reflns_theta_full        18.180
_diffrn_reflns_theta_max         18.180
_diffrn_reflns_theta_min         2.199
_diffrn_ambient_temperature      100.15
_diffrn_detector                 'Bruker APEX2 area detector'
_diffrn_detector_area_resol_mean 8
_diffrn_detector_type            'CCD area detector'
_diffrn_measured_fraction_theta_full 0.999
_diffrn_measured_fraction_theta_max 0.998
_diffrn_measurement_device       'three-circle diffractometer'
_diffrn_measurement_device_type  'Bruker APEX-II CCD'
_diffrn_measurement_method       '\f and \w scans'
_diffrn_radiation_monochromator  'mirror optics'
_diffrn_radiation_probe          x-ray
_diffrn_radiation_type           AgK\a
_diffrn_radiation_wavelength     0.56086
_diffrn_source                   'microfocus sealed X-ray tube'
_diffrn_source_type              'Incoatec I\ms Ag'
_diffrn_standards_number         0
_reflns_Friedel_coverage         0.651
_reflns_Friedel_fraction_full    0.996
_reflns_Friedel_fraction_max     0.995
_reflns_number_gt                1624
_reflns_number_total             1902
_reflns_special_details          
;
 Reflections were merged by SHELXL according to the crystal
 class for the calculation of statistics and refinement.
 
 _reflns_Friedel_fraction is defined as the number of unique
 Friedel pairs measured divided by the number that would be
 possible theoretically, ignoring centric projections and
 systematic absences.
;
_reflns_threshold_expression     'I > 2\s(I)'
_computing_cell_refinement       'SAINT v8.34A (Bruker, 2013)'
_computing_data_collection       ?
_computing_data_reduction        'SAINT v8.34A (Bruker, 2013)'
_computing_molecular_graphics    'Olex2 (Dolomanov et al., 2009)'
_computing_publication_material  'Olex2 (Dolomanov et al., 2009)'
_computing_structure_refinement  'ShelXL (Sheldrick, 2008)'
_computing_structure_solution    'ShelXS (Sheldrick, 2008)'
_refine_diff_density_max         0.381
_refine_diff_density_min         -0.312
_refine_diff_density_rms         0.069
_refine_ls_abs_structure_details 
;
 Flack x determined using 552 quotients [(I+)-(I-)]/[(I+)+(I-)]
 (Parsons, Flack and Wagner, Acta Cryst. B69 (2013) 249-259).
;
_refine_ls_abs_structure_Flack   0.01(2)
_refine_ls_extinction_coef       .
_refine_ls_extinction_method     none
_refine_ls_goodness_of_fit_ref   1.003
_refine_ls_hydrogen_treatment    constr
_refine_ls_matrix_type           full
_refine_ls_number_parameters     164
_refine_ls_number_reflns         1902
_refine_ls_number_restraints     0
_refine_ls_R_factor_all          0.0470
_refine_ls_R_factor_gt           0.0357
_refine_ls_restrained_S_all      1.003
_refine_ls_shift/su_max          0.000
_refine_ls_shift/su_mean         0.000
_refine_ls_structure_factor_coef Fsqd
_refine_ls_weighting_details     'w=1/[\s^2^(Fo^2^)] where P=(Fo^2^+2Fc^2^)/3'
_refine_ls_weighting_scheme      calc
_refine_ls_wR_factor_gt          0.0693
_refine_ls_wR_factor_ref         0.0739
_refine_special_details          ?
_olex2_refinement_description    
;
1. Fixed Uiso
 At 1.2 times of:
  All C(H) groups
 At 1.5 times of:
  All C(H,H,H) groups
2.a Ternary CH refined with riding coordinates:
 C6(H6), C18(H18)
2.b Aromatic/amide H refined with riding coordinates:
 C2(H2), C4(H4), C5(H5), C9(H9), C10(H10), C12(H12), C13(H13), C14(H14)
2.c Idealised Me refined as rotating group:
 C21(H21A,H21B,H21C)
;
_atom_sites_solution_hydrogens   geom
_atom_sites_solution_primary     direct
_atom_sites_solution_secondary   ?
loop_
_atom_site_label
_atom_site_type_symbol
_atom_site_fract_x
_atom_site_fract_y
_atom_site_fract_z
_atom_site_U_iso_or_equiv
_atom_site_adp_type
_atom_site_occupancy
_atom_site_site_symmetry_order
_atom_site_calc_flag
_atom_site_refinement_flags_posn
_atom_site_refinement_flags_adp
_atom_site_refinement_flags_occupancy
_atom_site_disorder_assembly
_atom_site_disorder_group
Br1 Br -0.48838(12) -0.37213(9) -0.23574(2) 0.0285(2) Uani 1 1 d . . . . .
O1 O -0.5228(8) -1.1255(6) 0.00333(14) 0.0402(13) Uani 1 1 d . . . . .
C2 C -0.0191(12) -0.7178(8) -0.18911(18) 0.0181(14) Uani 1 1 d . . . . .
H2 H 0.1194 -0.7567 -0.1997 0.022 Uiso 1 1 calc R . . . .
C3 C 0.0039(11) -0.9079(7) -0.06950(17) 0.0155(14) Uani 1 1 d . . . . .
C4 C -0.1433(10) -0.9915(8) -0.0435(2) 0.0164(16) Uani 1 1 d . . . . .
H4 H -0.1486 -0.9692 -0.0106 0.020 Uiso 1 1 calc R . . . .
C5 C 0.1507(11) -0.7833(10) -0.0465(2) 0.0219(17) Uani 1 1 d . . . . .
H5 H 0.1358 -0.7675 -0.0135 0.026 Uiso 1 1 calc R . . . .
C6 C 0.0138(12) -0.9343(8) -0.12242(17) 0.0172(14) Uani 1 1 d . . . . .
H6 H 0.1701 -0.9297 -0.1320 0.021 Uiso 1 1 calc R . . . .
C7 C -0.1031(10) -0.7881(8) -0.1479(2) 0.0163(16) Uani 1 1 d . . . . .
O8 O 0.2894(8) -0.6988(7) -0.06634(14) 0.0299(13) Uani 1 1 d . . . . .
C9 C -0.4758(12) -1.1805(9) -0.0350(2) 0.0329(18) Uani 1 1 d . . . . .
H9 H -0.5620 -1.2734 -0.0476 0.039 Uiso 1 1 calc R . . . .
C10 C -0.3053(11) -0.7277(9) -0.1332(2) 0.0180(16) Uani 1 1 d . . . . .
H10 H -0.3659 -0.7723 -0.1048 0.022 Uiso 1 1 calc R . . . .
C12 C -0.4197(9) -0.6050(8) -0.15887(19) 0.0155(15) Uani 1 1 d . . . . .
H12 H -0.5587 -0.5661 -0.1486 0.019 Uiso 1 1 calc R . . . .
C13 C -0.2676(11) -1.1703(9) -0.1078(2) 0.0240(18) Uani 1 1 d . . . . .
H13 H -0.3739 -1.2451 -0.1217 0.029 Uiso 1 1 calc R . . . .
C14 C -0.1288(10) -0.5939(9) -0.2152(2) 0.0176(17) Uani 1 1 d . . . . .
H14 H -0.0672 -0.5473 -0.2433 0.021 Uiso 1 1 calc R . . . .
C16 C -0.3294(11) -0.5386(9) -0.19998(19) 0.0198(17) Uani 1 1 d . . . . .
C17 C -0.2958(10) -1.1154(9) -0.0638(2) 0.0201(16) Uani 1 1 d . . . . .
C18 C -0.0746(10) -1.1180(9) -0.1360(2) 0.0241(17) Uani 1 1 d . . . . .
H18 H -0.1185 -1.1141 -0.1700 0.029 Uiso 1 1 calc R . . . .
C21 C 0.0967(12) -1.2634(10) -0.1302(2) 0.036(2) Uani 1 1 d . . . . .
H21A H 0.2237 -1.2356 -0.1497 0.054 Uiso 1 1 calc GR . . . .
H21B H 0.0353 -1.3770 -0.1402 0.054 Uiso 1 1 calc GR . . . .
H21C H 0.1408 -1.2707 -0.0971 0.054 Uiso 1 1 calc GR . . . .

loop_
_atom_site_aniso_label
_atom_site_aniso_U_11
_atom_site_aniso_U_22
_atom_site_aniso_U_33
_atom_site_aniso_U_23
_atom_site_aniso_U_13
_atom_site_aniso_U_12
Br1 0.0357(4) 0.0276(4) 0.0222(3) 0.0098(3) 0.0024(5) 0.0041(5)
O1 0.039(3) 0.055(3) 0.026(2) 0.005(2) 0.000(3) -0.013(4)
C2 0.015(4) 0.020(4) 0.020(3) -0.005(3) 0.007(3) -0.001(4)
C3 0.015(3) 0.015(4) 0.017(3) -0.003(3) 0.001(3) 0.004(4)
C4 0.020(4) 0.013(4) 0.017(4) -0.007(3) -0.003(3) 0.005(3)
C5 0.013(4) 0.034(5) 0.019(4) -0.011(3) -0.001(3) 0.001(4)
C6 0.017(4) 0.021(4) 0.014(3) -0.005(2) 0.002(3) 0.005(4)
C7 0.018(4) 0.018(4) 0.013(3) -0.008(3) 0.000(3) -0.003(3)
O8 0.023(3) 0.045(4) 0.022(3) -0.011(3) 0.007(2) -0.013(3)
C9 0.034(5) 0.028(4) 0.036(4) 0.013(3) -0.015(4) -0.017(5)
C10 0.025(4) 0.018(4) 0.011(3) 0.002(3) 0.001(3) -0.001(4)
C12 0.012(3) 0.018(4) 0.017(3) -0.002(3) 0.002(2) -0.003(3)
C13 0.029(4) 0.014(4) 0.029(4) -0.001(3) -0.015(3) 0.005(4)
C14 0.019(4) 0.020(5) 0.014(3) 0.002(3) 0.006(3) -0.003(3)
C16 0.028(4) 0.017(4) 0.014(4) 0.002(3) -0.006(3) 0.000(4)
C17 0.026(4) 0.015(4) 0.019(4) 0.005(3) -0.007(3) 0.001(4)
C18 0.028(4) 0.027(4) 0.017(3) -0.006(3) -0.003(3) 0.005(4)
C21 0.040(5) 0.026(5) 0.042(5) -0.015(4) -0.009(3) 0.015(4)

_geom_special_details            
;
 All esds (except the esd in the dihedral angle between two l.s. planes)
 are estimated using the full covariance matrix.  The cell esds are taken
 into account individually in the estimation of esds in distances, angles
 and torsion angles; correlations between esds in cell parameters are only
 used when they are defined by crystal symmetry.  An approximate (isotropic)
 treatment of cell esds is used for estimating esds involving l.s. planes.
;
loop_
_geom_bond_atom_site_label_1
_geom_bond_atom_site_label_2
_geom_bond_distance
_geom_bond_site_symmetry_2
_geom_bond_publ_flag
Br1 C16 1.890(6) . ?
O1 C9 1.200(7) . ?
C2 C7 1.384(8) . ?
C2 C14 1.372(8) . ?
C3 C4 1.327(8) . ?
C3 C5 1.459(9) . ?
C3 C6 1.515(7) . ?
C4 C17 1.446(8) . ?
C5 O8 1.205(8) . ?
C6 C7 1.504(8) . ?
C6 C18 1.541(9) . ?
C7 C10 1.389(8) . ?
C9 C17 1.461(9) . ?
C10 C12 1.374(8) . ?
C12 C16 1.386(8) . ?
C13 C17 1.326(8) . ?
C13 C18 1.485(9) . ?
C14 C16 1.373(8) . ?
C18 C21 1.532(9) . ?

loop_
_geom_angle_atom_site_label_1
_geom_angle_atom_site_label_2
_geom_angle_atom_site_label_3
_geom_angle
_geom_angle_site_symmetry_1
_geom_angle_site_symmetry_3
_geom_angle_publ_flag
C14 C2 C7 122.3(6) . . ?
C4 C3 C5 118.8(5) . . ?
C4 C3 C6 120.9(6) . . ?
C5 C3 C6 120.2(6) . . ?
C3 C4 C17 122.0(6) . . ?
O8 C5 C3 124.9(6) . . ?
C3 C6 C18 110.7(5) . . ?
C7 C6 C3 111.1(5) . . ?
C7 C6 C18 112.0(5) . . ?
C2 C7 C6 120.7(6) . . ?
C2 C7 C10 117.4(6) . . ?
C10 C7 C6 121.7(6) . . ?
O1 C9 C17 124.9(7) . . ?
C12 C10 C7 121.5(6) . . ?
C10 C12 C16 119.0(6) . . ?
C17 C13 C18 121.9(6) . . ?
C2 C14 C16 118.7(6) . . ?
C12 C16 Br1 119.1(5) . . ?
C14 C16 Br1 119.9(5) . . ?
C14 C16 C12 121.0(6) . . ?
C4 C17 C9 119.2(6) . . ?
C13 C17 C4 119.5(6) . . ?
C13 C17 C9 121.3(6) . . ?
C13 C18 C6 112.8(6) . . ?
C13 C18 C21 107.5(6) . . ?
C21 C18 C6 112.2(5) . . ?

loop_
_geom_torsion_atom_site_label_1
_geom_torsion_atom_site_label_2
_geom_torsion_atom_site_label_3
_geom_torsion_atom_site_label_4
_geom_torsion
_geom_torsion_site_symmetry_1
_geom_torsion_site_symmetry_2
_geom_torsion_site_symmetry_3
_geom_torsion_site_symmetry_4
_geom_torsion_publ_flag
O1 C9 C17 C4 8.3(10) . . . . ?
O1 C9 C17 C13 -172.9(7) . . . . ?
C2 C7 C10 C12 1.0(9) . . . . ?
C2 C14 C16 Br1 -178.6(4) . . . . ?
C2 C14 C16 C12 0.5(9) . . . . ?
C3 C4 C17 C9 -170.0(6) . . . . ?
C3 C4 C17 C13 11.2(10) . . . . ?
C3 C6 C7 C2 140.3(6) . . . . ?
C3 C6 C7 C10 -44.6(8) . . . . ?
C3 C6 C18 C13 39.4(8) . . . . ?
C3 C6 C18 C21 -82.2(7) . . . . ?
C4 C3 C5 O8 -179.4(7) . . . . ?
C4 C3 C6 C7 97.6(7) . . . . ?
C4 C3 C6 C18 -27.4(9) . . . . ?
C5 C3 C4 C17 179.3(6) . . . . ?
C5 C3 C6 C7 -79.6(8) . . . . ?
C5 C3 C6 C18 155.4(6) . . . . ?
C6 C3 C4 C17 2.1(9) . . . . ?
C6 C3 C5 O8 -2.2(10) . . . . ?
C6 C7 C10 C12 -174.3(6) . . . . ?
C7 C2 C14 C16 -0.3(9) . . . . ?
C7 C6 C18 C13 -85.1(6) . . . . ?
C7 C6 C18 C21 153.3(5) . . . . ?
C7 C10 C12 C16 -0.8(9) . . . . ?
C10 C12 C16 Br1 179.1(5) . . . . ?
C10 C12 C16 C14 0.1(9) . . . . ?
C14 C2 C7 C6 175.0(5) . . . . ?
C14 C2 C7 C10 -0.4(9) . . . . ?
C17 C13 C18 C6 -30.3(9) . . . . ?
C17 C13 C18 C21 93.9(8) . . . . ?
C18 C6 C7 C2 -95.5(7) . . . . ?
C18 C6 C7 C10 79.7(7) . . . . ?
C18 C13 C17 C4 4.4(10) . . . . ?
C18 C13 C17 C9 -174.3(6) . . . . ?

_shelx_SHELXL_version_number     2014/7
_iucr_refine_instructions_details 
;

    lal106_0m.res created by SHELXL-2014/7

TITL LAL106_0m in P212121 #19
REM reset to P212121 #19
CELL 0.56086 6.1506 7.564 28.3618 90 90 90
ZERR 4 0.0018 0.0022 0.0075 0 0 0
LATT -1
SYMM 0.5-X,-Y,0.5+Z
SYMM 0.5+X,0.5-Y,-Z
SYMM -X,0.5+Y,0.5-Z
SFAC C H Br O
UNIT 60 52 4 8
 
L.S. 10
PLAN  5
TEMP -173
BOND
MORE -1
CONF
fmap 2 53
acta
OMIT 0 0 2
REM <olex2.extras>
REM <HklSrc "%.\\LAL106_0m.hkl">
REM </olex2.extras>
 
WGHT    0.000000
FVAR       0.18337
BR1   3   -0.488382   -0.372132   -0.235738    11.00000    0.03572    0.02755 =
         0.02223    0.00975    0.00236    0.00406
O1    4   -0.522776   -1.125453    0.003327    11.00000    0.03939    0.05497 =
         0.02613    0.00543    0.00045   -0.01340
C2    1   -0.019135   -0.717765   -0.189106    11.00000    0.01526    0.01959 =
         0.01952   -0.00536    0.00728   -0.00140
AFIX  43
H2    2    0.119389   -0.756667   -0.199684    11.00000   -1.20000
AFIX   0
C3    1    0.003932   -0.907924   -0.069503    11.00000    0.01451    0.01494 =
         0.01705   -0.00309    0.00118    0.00434
C4    1   -0.143266   -0.991483   -0.043537    11.00000    0.02007    0.01258 =
         0.01658   -0.00670   -0.00275    0.00527
AFIX  43
H4    2   -0.148568   -0.969153   -0.010595    11.00000   -1.20000
AFIX   0
C5    1    0.150697   -0.783268   -0.046526    11.00000    0.01337    0.03372 =
         0.01863   -0.01138   -0.00095    0.00140
AFIX  43
H5    2    0.135793   -0.767504   -0.013453    11.00000   -1.20000
AFIX   0
C6    1    0.013783   -0.934342   -0.122421    11.00000    0.01700    0.02068 =
         0.01404   -0.00471    0.00170    0.00495
AFIX  13
H6    2    0.170139   -0.929659   -0.132006    11.00000   -1.20000
AFIX   0
C7    1   -0.103107   -0.788108   -0.147893    11.00000    0.01817    0.01785 =
         0.01281   -0.00762    0.00029   -0.00337
O8    4    0.289356   -0.698831   -0.066342    11.00000    0.02331    0.04471 =
         0.02156   -0.01077    0.00714   -0.01349
C9    1   -0.475753   -1.180503   -0.035008    11.00000    0.03443    0.02812 =
         0.03616    0.01339   -0.01529   -0.01698
AFIX  43
H9    2   -0.562019   -1.273412   -0.047578    11.00000   -1.20000
AFIX   0
C10   1   -0.305311   -0.727735   -0.133214    11.00000    0.02513    0.01815 =
         0.01085    0.00195    0.00137   -0.00096
AFIX  43
H10   2   -0.365874   -0.772342   -0.104790    11.00000   -1.20000
AFIX   0
C12   1   -0.419715   -0.604975   -0.158869    11.00000    0.01202    0.01777 =
         0.01677   -0.00242    0.00210   -0.00270
AFIX  43
H12   2   -0.558728   -0.566147   -0.148579    11.00000   -1.20000
AFIX   0
C13   1   -0.267616   -1.170260   -0.107821    11.00000    0.02874    0.01398 =
         0.02919   -0.00131   -0.01450    0.00538
AFIX  43
H13   2   -0.373915   -1.245093   -0.121686    11.00000   -1.20000
AFIX   0
C14   1   -0.128822   -0.593889   -0.215215    11.00000    0.01886    0.01994 =
         0.01393    0.00182    0.00592   -0.00289
AFIX  43
H14   2   -0.067159   -0.547274   -0.243297    11.00000   -1.20000
AFIX   0
C16   1   -0.329409   -0.538602   -0.199975    11.00000    0.02809    0.01683 =
         0.01438    0.00170   -0.00638   -0.00007
C17   1   -0.295806   -1.115444   -0.063827    11.00000    0.02596    0.01523 =
         0.01911    0.00498   -0.00662    0.00123
C18   1   -0.074578   -1.117983   -0.136030    11.00000    0.02849    0.02715 =
         0.01660   -0.00567   -0.00344    0.00540
AFIX  13
H18   2   -0.118508   -1.114134   -0.169962    11.00000   -1.20000
AFIX   0
C21   1    0.096724   -1.263429   -0.130224    11.00000    0.03973    0.02595 =
         0.04244   -0.01526   -0.00865    0.01550
AFIX 137
H21A  2    0.223716   -1.235630   -0.149731    11.00000   -1.50000
H21B  2    0.035257   -1.377015   -0.140153    11.00000   -1.50000
H21C  2    0.140766   -1.270670   -0.097073    11.00000   -1.50000
AFIX   0
HKLF 4
 
REM  LAL106_0m in P212121 #19
REM R1 =  0.0357 for    1624 Fo > 4sig(Fo)  and  0.0470 for all    1902 data
REM    164 parameters refined using      0 restraints
 
END  
     
WGHT      0.0000      0.0000 

REM Highest difference peak  0.381,  deepest hole -0.312,  1-sigma level  0.069
Q1    1  -0.5130 -0.5208 -0.2398  11.00000  0.05    0.38
Q2    1  -0.4905 -0.2252 -0.2223  11.00000  0.05    0.28
Q3    1  -0.6424 -0.4148 -0.2806  11.00000  0.05    0.28
Q4    1   0.0090 -1.3578 -0.1231  11.00000  0.05    0.26
Q5    1  -0.3476 -0.4215 -0.1994  11.00000  0.05    0.22

REM The information below was added by Olex2.
REM
REM R1 = 0.0357 for 1624 Fo > 4sig(Fo) and 0.0470 for all 5979 data
REM n/a parameters refined using n/a restraints
REM Highest difference peak 0.38, deepest hole -0.31
REM Mean Shift 0, Max Shift 0.000.

REM +++ Tabular Listing of Refinement Information +++
REM R1_all = 0.0470
REM R1_gt = 0.0357
REM wR_ref = 0.0739
REM GOOF = 1.003
REM Shift_max = 0.000
REM Shift_mean = 0
REM Reflections_all = 5979
REM Reflections_gt = 1624
REM Parameters = n/a
REM Hole = -0.31
REM Peak = 0.38
REM Flack = 0.01(2)

;
_olex2_submission_special_instructions 'No special instructions were received'
####################################################################### 
# 
# This file contains crystal structure data downloaded from the 
# Cambridge Structural Database (CSD) hosted by the Cambridge 
# Crystallographic Data Centre (CCDC).
# 
# Full information about CCDC data access policies and citation 
# guidelines are available at http://www.ccdc.cam.ac.uk/access/V1 
# 
# Audit and citation data items may have been added by the CCDC. 
# Please retain this information to preserve the provenance of 
# this file and to allow appropriate attribution of the data. 
# 
#######################################################################

data_exp_2648
_database_code_depnum_ccdc_archive 'CCDC 1419566'
_audit_update_record             
;
2015-08-19 deposited with the CCDC.
2016-02-17 downloaded from the CCDC.
;
_audit_creation_date             2015-07-30
_audit_creation_method           
;
Olex2 1.2
(compiled 2015.01.26 svn.r3150 for OlexSys, GUI svn.r4998)
;
_chemical_formula_moiety         'C20 H24 O3'
_chemical_formula_sum            'C20 H24 O3'
_chemical_formula_weight         312.41
_chemical_absolute_configuration unk
_chemical_oxdiff_formula         C20H24O3
loop_
_atom_type_symbol
_atom_type_scat_dispersion_real
_atom_type_scat_dispersion_imag
_atom_type_scat_Cromer_Mann_a1
_atom_type_scat_Cromer_Mann_a2
_atom_type_scat_Cromer_Mann_a3
_atom_type_scat_Cromer_Mann_a4
_atom_type_scat_Cromer_Mann_b1
_atom_type_scat_Cromer_Mann_b2
_atom_type_scat_Cromer_Mann_b3
_atom_type_scat_Cromer_Mann_b4
_atom_type_scat_Cromer_Mann_c
_atom_type_scat_source
_atom_type_scat_dispersion_source
H 0.00000 0.00000 0.49300 0.32291 0.14019 0.04081 10.51090 26.12570 3.14236
57.79970 0.0030380000826
'International Tables Volume C Table 6.1.1.4 (pp. 500-502)'
'Henke, Gullikson and Davis, At. Data and Nucl. Data Tables, 1993, 54, 2'
C 0.00347 0.00161 2.31000 1.02000 1.58860 0.86500 20.84390 10.20750 0.56870
51.65120 0.215599998832
'International Tables Volume C Table 6.1.1.4 (pp. 500-502)'
'Henke, Gullikson and Davis, At. Data and Nucl. Data Tables, 1993, 54, 2'
O 0.01158 0.00611 3.04850 2.28680 1.54630 0.86700 13.27710 5.70110 0.32390
32.90890 0.250800013542
'International Tables Volume C Table 6.1.1.4 (pp. 500-502)'
'Henke, Gullikson and Davis, At. Data and Nucl. Data Tables, 1993, 54, 2'

_space_group_crystal_system      orthorhombic
_space_group_IT_number           19
_space_group_name_H-M_alt        'P 21 21 21'
_space_group_name_Hall           ' P 2ac 2ab'
loop_
_space_group_symop_id
_space_group_symop_operation_xyz
1 x,y,z
2 x+1/2,-y+1/2,-z
3 -x,y+1/2,-z+1/2
4 -x+1/2,-y,z+1/2

_symmetry_Int_Tables_number      19
_cell_length_a                   8.6911(5)
_cell_length_b                   9.1112(4)
_cell_length_c                   21.5901(10)
_cell_angle_alpha                90
_cell_angle_beta                 90
_cell_angle_gamma                90
_cell_volume                     1709.64(14)
_cell_formula_units_Z            4
_cell_measurement_reflns_used    4024
_cell_measurement_temperature    100.01(16)
_cell_measurement_theta_max      21.6580
_cell_measurement_theta_min      2.4900
_exptl_absorpt_coefficient_mu    0.080
_exptl_absorpt_correction_T_max  1.00000
_exptl_absorpt_correction_T_min  0.27084
_exptl_absorpt_correction_type   multi-scan
_exptl_absorpt_process_details   
;
CrysAlisPro, Agilent Technologies,
Version 1.171.37.35 (release 13-08-2014 CrysAlis171 .NET)
(compiled Aug 13 2014,18:06:01)
Empirical absorption correction using spherical harmonics,
 implemented in SCALE3 ABSPACK scaling algorithm.
;
_exptl_crystal_density_diffrn    1.2137
_exptl_crystal_F_000             672.3406
_diffrn_reflns_av_R_equivalents  0.1353
_diffrn_reflns_av_unetI/netI     0.1716
_diffrn_reflns_limit_h_max       12
_diffrn_reflns_limit_h_min       -13
_diffrn_reflns_limit_k_max       13
_diffrn_reflns_limit_k_min       -13
_diffrn_reflns_limit_l_max       31
_diffrn_reflns_limit_l_min       -30
_diffrn_reflns_number            32900
_diffrn_reflns_theta_full        32.7898
_diffrn_reflns_theta_max         32.79
_diffrn_reflns_theta_min         2.43
_diffrn_ambient_environment      N~2~
_diffrn_ambient_temperature      100.01(16)
_diffrn_detector                 'CCD plate'
_diffrn_detector_area_resol_mean 10.3590
_diffrn_detector_type            Atlas
_diffrn_measured_fraction_theta_full 0.9373
_diffrn_measured_fraction_theta_max 0.9348
_diffrn_measurement_details      
;
#__ type_ start__ end____ width___ exp.time_
  1 omega   34.00  106.00   1.0000   50.0000
omega____ theta____ kappa____ phi______ frames
    -       18.5695 -178.0000  -90.0000 72

#__ type_ start__ end____ width___ exp.time_
  2 omega  -54.00   47.00   1.0000   50.0000
omega____ theta____ kappa____ phi______ frames
    -       18.5695  -57.0000  -30.0000 101

#__ type_ start__ end____ width___ exp.time_
  3 omega -100.00   21.00   1.0000   50.0000
omega____ theta____ kappa____ phi______ frames
    -      -19.6633  -19.0000   90.0000 121

#__ type_ start__ end____ width___ exp.time_
  4 omega  -14.00   95.00   1.0000   50.0000
omega____ theta____ kappa____ phi______ frames
    -       18.5695   77.0000    0.0000 109

#__ type_ start__ end____ width___ exp.time_
  5 omega  -54.00   41.00   1.0000   50.0000
omega____ theta____ kappa____ phi______ frames
    -       18.5695  -57.0000 -120.0000 95

#__ type_ start__ end____ width___ exp.time_
  6 omega  -48.00   53.00   1.0000   50.0000
omega____ theta____ kappa____ phi______ frames
    -      -19.6633   57.0000   90.0000 101
;
_diffrn_measurement_device       'four-circle diffractometer'
_diffrn_measurement_device_type  'SuperNova, Single source at offset, Atlas'
_diffrn_measurement_method       '\w scans'
_diffrn_orient_matrix_UB_11      -0.0704116000
_diffrn_orient_matrix_UB_12      -0.0325118000
_diffrn_orient_matrix_UB_13      0.0093798000
_diffrn_orient_matrix_UB_21      -0.0381354000
_diffrn_orient_matrix_UB_22      0.0680685000
_diffrn_orient_matrix_UB_23      -0.0042802000
_diffrn_orient_matrix_UB_31      -0.0159520000
_diffrn_orient_matrix_UB_32      -0.0191569000
_diffrn_orient_matrix_UB_33      -0.0311867000
_diffrn_radiation_monochromator  mirror
_diffrn_radiation_probe          x-ray
_diffrn_radiation_type           'Mo K\a'
_diffrn_radiation_wavelength     0.71073
_diffrn_source                   'SuperNova (Mo) X-ray Source'
_reflns_Friedel_coverage         0.907
_reflns_limit_h_max              13
_reflns_limit_h_min              -13
_reflns_limit_k_max              13
_reflns_limit_k_min              -13
_reflns_limit_l_max              31
_reflns_limit_l_min              -31
_reflns_number_gt                2787
_reflns_number_total             5923
_reflns_odcompleteness_completeness 99.90
_reflns_odcompleteness_iscentric 1
_reflns_odcompleteness_theta     26.32
_reflns_threshold_expression     I>=2u(I)
_computing_cell_refinement       
;
CrysAlisPro, Agilent Technologies,
Version 1.171.37.35 (release 13-08-2014 CrysAlis171 .NET)
(compiled Aug 13 2014,18:06:01)
;
_computing_data_collection       
;
CrysAlisPro, Agilent Technologies,
Version 1.171.37.35 (release 13-08-2014 CrysAlis171 .NET)
(compiled Aug 13 2014,18:06:01)
;
_computing_data_reduction        
;
CrysAlisPro, Agilent Technologies,
Version 1.171.37.35 (release 13-08-2014 CrysAlis171 .NET)
(compiled Aug 13 2014,18:06:01)
;
_computing_molecular_graphics    'Olex2 (Dolomanov et al., 2009)'
_computing_publication_material  'Olex2 (Dolomanov et al., 2009)'
_computing_structure_refinement  'ShelXL (Sheldrick, 2008)'
_computing_structure_solution    'ShelXT (Sheldrick, 2015)'
_refine_diff_density_max         0.5989
_refine_diff_density_min         -0.6658
_refine_diff_density_rms         0.1560
_refine_ls_abs_structure_details 
'Flack, H. D. (1983). Acta Cryst. A39, 876-881.'
_refine_ls_abs_structure_Flack   -1.7(7)
_refine_ls_d_res_high            0.6562
_refine_ls_d_res_low             8.3944
_refine_ls_goodness_of_fit_ref   0.9793
_refine_ls_hydrogen_treatment    constr
_refine_ls_matrix_type           full
_refine_ls_number_constraints    42
_refine_ls_number_parameters     210
_refine_ls_number_reflns         5923
_refine_ls_number_restraints     0
_refine_ls_R_factor_all          0.1907
_refine_ls_R_factor_gt           0.0698
_refine_ls_restrained_S_all      0.9793
_refine_ls_shift/su_max          0.0129
_refine_ls_shift/su_mean         0.0005
_refine_ls_structure_factor_coef Fsqd
_refine_ls_weighting_details     
'w=1/[\s^2^(Fo^2^)+(0.1P)^2^] where P=(Fo^2^+2Fc^2^)/3'
_refine_ls_weighting_scheme      calc
_refine_ls_wR_factor_gt          0.1552
_refine_ls_wR_factor_ref         0.2308
_olex2_refinement_description    
;
1. Fixed Uiso
 At 1.2 times of:
  All C(H) groups, All C(H,H) groups
 At 1.5 times of:
  All C(H,H,H) groups, All O(H) groups
2.a Ternary CH refined with riding coordinates:
 C006(H006), C00C(H00C), C00E(H00E), C00G(H00G), C00H(H00H)
2.b Secondary CH2 refined with riding coordinates:
 C00F(H00D,H00F), C00K(H00M,H00N)
2.c Aromatic/amide H refined with riding coordinates:
 C005(H005), C007(H007), C008(H008), C00A(H00A), C00B(H00B), C00J(H00L),
 C00L(H00O), C00M(H00P)
2.d Idealised Me refined as rotating group:
 C00I(H00I,H00J,H00K), C00N(H00Q,H00R,H00S)
2.e Idealised tetrahedral OH refined as rotating group:
 O003(H003)
;
_atom_sites_solution_primary     direct
loop_
_atom_site_label
_atom_site_type_symbol
_atom_site_fract_x
_atom_site_fract_y
_atom_site_fract_z
_atom_site_U_iso_or_equiv
_atom_site_adp_type
_atom_site_occupancy
_atom_site_refinement_flags_posn
O001 O 0.0304(3) 0.4144(2) 0.24406(10) 0.0323(5) Uani 1.000000 .
O002 O 0.6391(3) 0.8617(2) 0.35954(11) 0.0375(6) Uani 1.000000 .
O003 O 0.7778(3) 0.6972(2) 0.29921(11) 0.0386(6) Uani 1.000000 .
C004 C 0.4312(4) 0.6971(3) 0.33676(15) 0.0291(7) Uani 1.000000 .
C005 C 0.0838(4) 0.5296(3) 0.26450(14) 0.0293(7) Uani 1.000000 .
C006 C 0.7403(4) 0.7347(3) 0.35941(15) 0.0325(7) Uani 1.000000 .
C007 C 0.2797(4) 0.6766(3) 0.31191(14) 0.0298(7) Uani 1.000000 .
C008 C 0.4923(4) 0.8318(4) 0.34215(15) 0.0334(7) Uani 1.000000 .
C009 C 0.2165(4) 0.5410(3) 0.30554(14) 0.0282(7) Uani 1.000000 .
C00A C 0.1425(4) 0.1668(3) 0.35801(15) 0.0343(8) Uani 1.000000 .
C00B C 0.0723(4) 0.3834(4) 0.41313(14) 0.0341(8) Uani 1.000000 .
C00C C 0.5258(4) 0.5614(3) 0.34987(14) 0.0267(7) Uani 1.000000 .
C00D C 0.1635(4) 0.3158(3) 0.36830(14) 0.0292(7) Uani 1.000000 .
C00E C 0.2856(4) 0.4037(3) 0.33349(14) 0.0269(7) Uani 1.000000 .
C00F C 0.5157(4) 0.2983(3) 0.39160(15) 0.0304(7) Uani 1.000000 .
C00G C 0.6641(4) 0.6040(3) 0.39043(14) 0.0287(7) Uani 1.000000 .
C00H C 0.4234(4) 0.4386(3) 0.37680(14) 0.0273(7) Uani 1.000000 .
C00I C 0.6086(4) 0.2355(3) 0.33764(16) 0.0358(8) Uani 1.000000 .
C00J C -0.0568(4) 0.1558(4) 0.43450(17) 0.0450(10) Uani 1.000000 .
C00K C 0.6216(4) 0.6376(4) 0.45788(14) 0.0366(8) Uani 1.000000 .
C00L C 0.0329(5) 0.0872(4) 0.39095(16) 0.0432(9) Uani 1.000000 .
C00M C -0.0374(4) 0.3054(4) 0.44580(17) 0.0403(9) Uani 1.000000 .
C00N C 0.7530(5) 0.6937(4) 0.49802(16) 0.0453(10) Uani 1.000000 .
H00B H 0.0855(4) 0.4829(4) 0.42121(14) 0.0409(9) Uiso 1.000000 R
H00p H -0.0980(4) 0.3525(4) 0.47520(17) 0.0483(10) Uiso 1.000000 R
H00l H -0.1303(4) 0.1028(4) 0.45640(17) 0.0540(11) Uiso 1.000000 R
H00o H 0.0204(5) -0.0126(4) 0.38343(16) 0.0518(11) Uiso 1.000000 R
H00A H 0.2027(4) 0.1192(3) 0.32859(15) 0.0412(9) Uiso 1.000000 R
H003 H 0.832(4) 0.762(2) 0.2840(7) 0.0579(9) Uiso 1.000000 GR
H005 H 0.0356(4) 0.6165(3) 0.25286(14) 0.0352(9) Uiso 1.000000 R
H006 H 0.8348(4) 0.7592(3) 0.38193(15) 0.0390(9) Uiso 1.000000 R
H007 H 0.2231(4) 0.7583(3) 0.29982(14) 0.0357(8) Uiso 1.000000 R
H008 H 0.4288(4) 0.9112(4) 0.33324(15) 0.0401(9) Uiso 1.000000 R
H00C H 0.5664(4) 0.5262(3) 0.31020(14) 0.0320(8) Uiso 1.000000 R
H00E H 0.3238(4) 0.3426(3) 0.29948(14) 0.0323(8) Uiso 1.000000 R
H00d H 0.5858(4) 0.3195(3) 0.42540(15) 0.0365(9) Uiso 1.000000 R
H00f H 0.4446(4) 0.2235(3) 0.40591(15) 0.0365(9) Uiso 1.000000 R
H00G H 0.7372(4) 0.5221(3) 0.39022(14) 0.0344(8) Uiso 1.000000 R
H00H H 0.3809(4) 0.4749(3) 0.41594(14) 0.0328(8) Uiso 1.000000 R
H00i H 0.5411(6) 0.215(2) 0.3035(4) 0.0538(12) Uiso 1.000000 GR
H00j H 0.6852(18) 0.3053(11) 0.3251(7) 0.0538(12) Uiso 1.000000 GR
H00k H 0.658(2) 0.1462(14) 0.3505(4) 0.0538(12) Uiso 1.000000 GR
H00m H 0.5401(4) 0.7102(4) 0.45809(14) 0.0439(10) Uiso 1.000000 R
H00n H 0.5810(4) 0.5489(4) 0.47657(14) 0.0439(10) Uiso 1.000000 R
H00q H 0.780(2) 0.7914(11) 0.4854(8) 0.0679(14) Uiso 1.000000 GR
H00r H 0.7213(11) 0.695(3) 0.5406(2) 0.0679(14) Uiso 1.000000 GR
H00s H 0.8406(11) 0.6304(16) 0.4934(9) 0.0679(14) Uiso 1.000000 GR

loop_
_atom_site_aniso_label
_atom_site_aniso_U_11
_atom_site_aniso_U_22
_atom_site_aniso_U_33
_atom_site_aniso_U_12
_atom_site_aniso_U_13
_atom_site_aniso_U_23
O001 0.0321(13) 0.0313(12) 0.0336(11) 0.0009(11) -0.0038(10) -0.0038(10)
O002 0.0304(13) 0.0242(11) 0.0580(15) -0.0014(11) -0.0032(11) -0.0031(11)
O003 0.0368(14) 0.0349(13) 0.0441(13) -0.0044(12) 0.0080(11) 0.0069(11)
C004 0.0301(17) 0.0236(15) 0.0336(16) 0.0000(14) 0.0019(14) -0.0005(13)
C005 0.0266(17) 0.0255(16) 0.0358(17) 0.0034(14) 0.0015(14) 0.0008(13)
C006 0.0280(18) 0.0289(16) 0.0406(18) -0.0010(15) -0.0005(15) 0.0001(14)
C007 0.0265(16) 0.0237(15) 0.0391(18) 0.0046(14) 0.0036(14) 0.0022(13)
C008 0.0294(18) 0.0242(16) 0.0467(19) 0.0056(14) 0.0008(15) 0.0001(14)
C009 0.0282(16) 0.0254(15) 0.0308(16) 0.0030(13) 0.0032(14) -0.0008(13)
C00A 0.038(2) 0.0294(17) 0.0355(17) -0.0058(16) -0.0105(15) 0.0022(14)
C00B 0.0314(18) 0.0333(18) 0.0374(17) 0.0016(16) -0.0018(15) 0.0041(14)
C00C 0.0260(16) 0.0215(14) 0.0325(16) 0.0004(13) 0.0021(13) -0.0006(12)
C00D 0.0292(17) 0.0268(15) 0.0316(16) -0.0019(14) -0.0069(13) 0.0037(13)
C00E 0.0269(16) 0.0229(15) 0.0311(15) -0.0009(13) -0.0023(14) -0.0012(13)
C00F 0.0275(17) 0.0256(16) 0.0381(18) -0.0024(14) -0.0019(14) 0.0061(13)
C00G 0.0263(16) 0.0242(15) 0.0356(16) -0.0005(13) 0.0006(13) 0.0011(13)
C00H 0.0254(16) 0.0251(15) 0.0315(15) 0.0022(13) 0.0016(14) 0.0028(13)
C00I 0.039(2) 0.0241(15) 0.0445(19) 0.0078(15) -0.0044(17) -0.0003(14)
C00J 0.038(2) 0.054(2) 0.0430(19) -0.0147(19) -0.0070(18) 0.0187(18)
C00K 0.037(2) 0.0380(18) 0.0352(17) -0.0041(17) -0.0001(15) -0.0051(15)
C00L 0.050(2) 0.0357(19) 0.044(2) -0.0125(18) -0.0145(18) 0.0101(16)
C00M 0.0334(19) 0.046(2) 0.0413(19) 0.0016(18) 0.0024(15) 0.0109(16)
C00N 0.045(2) 0.049(2) 0.041(2) -0.005(2) -0.0070(17) -0.0042(17)

loop_
_geom_bond_atom_site_label_1
_geom_bond_atom_site_label_2
_geom_bond_distance
_geom_bond_site_symmetry_2
_geom_bond_publ_flag
O001 C005 1.230(4) . ?
O002 C006 1.453(4) . ?
O002 C008 1.358(4) . ?
O003 C006 1.383(4) . ?
O003 H003 0.8200 . ?
C004 C007 1.434(4) . ?
C004 C008 1.342(4) . ?
C004 C00C 1.512(4) . ?
C005 C009 1.458(4) . ?
C005 H005 0.9300 . ?
C006 C00G 1.518(4) . ?
C006 H006 0.9800 . ?
C007 C009 1.359(4) . ?
C007 H007 0.9300 . ?
C008 H008 0.9300 . ?
C009 C00E 1.513(4) . ?
C00A C00D 1.388(4) . ?
C00A C00L 1.392(5) . ?
C00A H00A 0.9300 . ?
C00B C00D 1.394(5) . ?
C00B C00M 1.382(5) . ?
C00B H00B 0.9300 . ?
C00C C00G 1.537(4) . ?
C00C C00H 1.544(4) . ?
C00C H00C 0.9800 . ?
C00D C00E 1.527(4) . ?
C00E C00H 1.552(4) . ?
C00E H00E 0.9800 . ?
C00F C00H 1.543(4) . ?
C00F C00I 1.529(5) . ?
C00F H00d 0.9700 . ?
C00F H00f 0.9700 . ?
C00G C00K 1.533(4) . ?
C00G H00G 0.9800 . ?
C00H H00H 0.9800 . ?
C00I H00i 0.9600 . ?
C00I H00j 0.9600 . ?
C00I H00k 0.9600 . ?
C00J C00L 1.372(5) . ?
C00J C00M 1.395(5) . ?
C00J H00l 0.9300 . ?
C00K C00N 1.522(5) . ?
C00K H00m 0.9700 . ?
C00K H00n 0.9700 . ?
C00L H00o 0.9300 . ?
C00M H00p 0.9300 . ?
C00N H00q 0.9600 . ?
C00N H00r 0.9600 . ?
C00N H00s 0.9600 . ?

loop_
_geom_angle_atom_site_label_1
_geom_angle_atom_site_label_2
_geom_angle_atom_site_label_3
_geom_angle
_geom_angle_site_symmetry_1
_geom_angle_site_symmetry_3
_geom_angle_publ_flag
C008 O002 C006 114.1(2) . . ?
H003 O003 C006 109.5 . . ?
C008 C004 C007 121.0(3) . . ?
C00C C004 C007 117.6(3) . . ?
C00C C004 C008 121.1(3) . . ?
C009 C005 O001 125.3(3) . . ?
H005 C005 O001 117.37(18) . . ?
H005 C005 C009 117.37(17) . . ?
O003 C006 O002 110.0(3) . . ?
C00G C006 O002 111.1(3) . . ?
C00G C006 O003 108.8(3) . . ?
H006 C006 O002 108.97(16) . . ?
H006 C006 O003 108.97(19) . . ?
H006 C006 C00G 108.97(17) . . ?
C009 C007 C004 121.8(3) . . ?
H007 C007 C004 119.08(17) . . ?
H007 C007 C009 119.08(19) . . ?
C004 C008 O002 125.3(3) . . ?
H008 C008 O002 117.33(17) . . ?
H008 C008 C004 117.3(2) . . ?
C007 C009 C005 116.5(3) . . ?
C00E C009 C005 119.8(3) . . ?
C00E C009 C007 123.4(3) . . ?
C00L C00A C00D 121.2(4) . . ?
H00A C00A C00D 119.4(2) . . ?
H00A C00A C00L 119.4(2) . . ?
C00M C00B C00D 121.3(3) . . ?
H00B C00B C00D 119.36(19) . . ?
H00B C00B C00M 119.4(2) . . ?
C00G C00C C004 109.0(2) . . ?
C00H C00C C004 110.5(3) . . ?
C00H C00C C00G 114.8(2) . . ?
H00C C00C C004 107.42(17) . . ?
H00C C00C C00G 107.42(16) . . ?
H00C C00C C00H 107.42(16) . . ?
C00B C00D C00A 117.9(3) . . ?
C00E C00D C00A 121.7(3) . . ?
C00E C00D C00B 120.3(3) . . ?
C00D C00E C009 110.7(3) . . ?
C00H C00E C009 112.2(2) . . ?
C00H C00E C00D 110.3(2) . . ?
H00E C00E C009 107.82(16) . . ?
H00E C00E C00D 107.82(17) . . ?
H00E C00E C00H 107.82(16) . . ?
C00I C00F C00H 115.3(3) . . ?
H00d C00F C00H 108.45(16) . . ?
H00d C00F C00I 108.45(18) . . ?
H00f C00F C00H 108.45(17) . . ?
H00f C00F C00I 108.45(17) . . ?
H00f C00F H00d 107.5 . . ?
C00C C00G C006 106.7(2) . . ?
C00K C00G C006 111.6(3) . . ?
C00K C00G C00C 113.8(3) . . ?
H00G C00G C006 108.19(17) . . ?
H00G C00G C00C 108.19(16) . . ?
H00G C00G C00K 108.19(18) . . ?
C00E C00H C00C 111.5(2) . . ?
C00F C00H C00C 112.3(3) . . ?
C00F C00H C00E 110.9(2) . . ?
H00H C00H C00C 107.30(16) . . ?
H00H C00H C00E 107.30(16) . . ?
H00H C00H C00F 107.30(17) . . ?
H00i C00I C00F 109.5 . . ?
H00j C00I C00F 109.5 . . ?
H00j C00I H00i 109.5 . . ?
H00k C00I C00F 109.5 . . ?
H00k C00I H00i 109.5 . . ?
H00k C00I H00j 109.5 . . ?
C00M C00J C00L 119.7(3) . . ?
H00l C00J C00L 120.1(2) . . ?
H00l C00J C00M 120.1(2) . . ?
C00N C00K C00G 115.3(3) . . ?
H00m C00K C00G 108.45(18) . . ?
H00m C00K C00N 108.5(2) . . ?
H00n C00K C00G 108.45(18) . . ?
H00n C00K C00N 108.5(2) . . ?
H00n C00K H00m 107.5 . . ?
C00J C00L C00A 120.1(4) . . ?
H00o C00L C00A 119.9(2) . . ?
H00o C00L C00J 119.9(2) . . ?
C00J C00M C00B 119.8(4) . . ?
H00p C00M C00B 120.1(2) . . ?
H00p C00M C00J 120.1(2) . . ?
H00q C00N C00K 109.5 . . ?
H00r C00N C00K 109.5 . . ?
H00r C00N H00q 109.5 . . ?
H00s C00N C00K 109.5 . . ?
H00s C00N H00q 109.5 . . ?
H00s C00N H00r 109.5 . . ?

_iucr_refine_instructions_details 
;

    exp_2648.res created by SHELXL-2014/7

TITL exp_2648_a.res in P2(1)2(1)2(1)
REM Old TITL exp_2648 in P212121 #19
REM SHELXT solution in P2(1)2(1)2(1)
REM R1 0.139, Rweak 0.020, Alpha 0.002, Orientation as input
REM Flack x = -2.499 ( 1.442 ) from Parsons' quotients
REM Formula found by SHELXT: C20 O3
CELL 0.71073 8.691062 9.111247 21.590101 90 90 90
ZERR 4 0.000478 0.000394 0.001009 0 0 0
LATT -1
SYMM 0.5-X,-Y,0.5+Z
SYMM -X,0.5+Y,0.5-Z
SYMM 0.5+X,0.5-Y,-Z
SFAC C H O
UNIT 80 96 12
 
L.S. 10
PLAN  20
BOND $H
LIST 6
fmap 2
REM <olex2.extras>
REM <HklSrc "%.\\exp_2648.hkl">
REM </olex2.extras>
 
WGHT    0.100000
FVAR       0.68629
O001  3    0.030392    0.414396    0.244064    11.00000    0.03205    0.03120 =
         0.03357   -0.00373   -0.00376    0.00084
O002  3    0.639135    0.861705    0.359542    11.00000    0.03031    0.02410 =
         0.05807   -0.00310   -0.00308   -0.00135
O003  3    0.777817    0.697158    0.299208    11.00000    0.03665    0.03492 =
         0.04407    0.00691    0.00799   -0.00444
AFIX 147
H003  2    0.831937    0.761529    0.284044    11.00000   -1.50000
AFIX   0
C004  1    0.431252    0.697146    0.336762    11.00000    0.03009    0.02361 =
         0.03350   -0.00046    0.00175   -0.00001
C005  1    0.083789    0.529615    0.264505    11.00000    0.02668    0.02543 =
         0.03577    0.00091    0.00144    0.00341
AFIX  43
H005  2    0.035645    0.616489    0.252851    11.00000   -1.20000
AFIX   0
C006  1    0.740323    0.734728    0.359417    11.00000    0.02797    0.02894 =
         0.04053    0.00016   -0.00056   -0.00102
AFIX  13
H006  2    0.834808    0.759187    0.381937    11.00000   -1.20000
AFIX   0
C007  1    0.279708    0.676571    0.311907    11.00000    0.02635    0.02386 =
         0.03920    0.00215    0.00347    0.00458
AFIX  43
H007  2    0.223121    0.758322    0.299809    11.00000   -1.20000
AFIX   0
C008  1    0.492236    0.831848    0.342150    11.00000    0.02948    0.02414 =
         0.04665    0.00011    0.00069    0.00555
AFIX  43
H008  2    0.428732    0.911248    0.333249    11.00000   -1.20000
AFIX   0
C009  1    0.216516    0.541008    0.305543    11.00000    0.02813    0.02534 =
         0.03073   -0.00081    0.00314    0.00309
C00A  1    0.142454    0.166760    0.357996    11.00000    0.03838    0.02938 =
         0.03550    0.00202   -0.01063   -0.00594
AFIX  43
H00A  2    0.202617    0.119186    0.328570    11.00000   -1.20000
AFIX   0
C00B  1    0.072295    0.383385    0.413121    11.00000    0.03144    0.03346 =
         0.03748    0.00423   -0.00202    0.00158
AFIX  43
H00B  2    0.085508    0.482851    0.421197    11.00000   -1.20000
AFIX   0
C00C  1    0.525873    0.561408    0.349859    11.00000    0.02575    0.02144 =
         0.03229   -0.00059    0.00203    0.00042
AFIX  13
H00C  2    0.566426    0.526241    0.310190    11.00000   -1.20000
AFIX   0
C00D  1    0.163487    0.315845    0.368297    11.00000    0.02906    0.02688 =
         0.03126    0.00367   -0.00700   -0.00182
C00E  1    0.285582    0.403744    0.333488    11.00000    0.02673    0.02270 =
         0.03102   -0.00117   -0.00227   -0.00095
AFIX  13
H00E  2    0.323806    0.342557    0.299476    11.00000   -1.20000
AFIX   0
C00F  1    0.515706    0.298245    0.391602    11.00000    0.02713    0.02565 =
         0.03795    0.00609   -0.00192   -0.00234
AFIX  23
H00D  2    0.585750    0.319508    0.425410    11.00000   -1.20000
H00F  2    0.444606    0.223504    0.405902    11.00000   -1.20000
AFIX   0
C00G  1    0.664098    0.604004    0.390433    11.00000    0.02646    0.02403 =
         0.03561    0.00110    0.00057   -0.00064
AFIX  13
H00G  2    0.737221    0.522129    0.390226    11.00000   -1.20000
AFIX   0
C00H  1    0.423438    0.438559    0.376803    11.00000    0.02560    0.02506 =
         0.03162    0.00277    0.00163    0.00220
AFIX  13
H00H  2    0.380915    0.474898    0.415946    11.00000   -1.20000
AFIX   0
C00I  1    0.608652    0.235480    0.337640    11.00000    0.03948    0.02425 =
         0.04482   -0.00025   -0.00451    0.00793
AFIX 137
H00I  2    0.541107    0.215455    0.303488    11.00000   -1.50000
H00J  2    0.657979    0.146225    0.350449    11.00000   -1.50000
H00K  2    0.685239    0.305345    0.325097    11.00000   -1.50000
AFIX   0
C00J  1   -0.056810    0.155823    0.434502    11.00000    0.03788    0.05394 =
         0.04277    0.01865   -0.00696   -0.01457
AFIX  43
H00L  2   -0.130272    0.102787    0.456412    11.00000   -1.20000
AFIX   0
C00K  1    0.621687    0.637579    0.457881    11.00000    0.03662    0.03791 =
         0.03533   -0.00512   -0.00010   -0.00406
AFIX  23
H00M  2    0.540101    0.710224    0.458091    11.00000   -1.20000
H00N  2    0.581032    0.548867    0.476566    11.00000   -1.20000
AFIX   0
C00L  1    0.032837    0.087253    0.390962    11.00000    0.04999    0.03566 =
         0.04389    0.01011   -0.01459   -0.01249
AFIX  43
H00O  2    0.020388   -0.012546    0.383440    11.00000   -1.20000
AFIX   0
C00M  1   -0.037372    0.305441    0.445798    11.00000    0.03342    0.04627 =
         0.04146    0.01090    0.00238    0.00159
AFIX  43
H00P  2   -0.097978    0.352561    0.475206    11.00000   -1.20000
AFIX   0
C00N  1    0.752992    0.693690    0.498019    11.00000    0.04555    0.04990 =
         0.04119   -0.00429   -0.00699   -0.00481
AFIX 137
H00Q  2    0.780020    0.791372    0.485392    11.00000   -1.50000
H00R  2    0.840547    0.630399    0.493384    11.00000   -1.50000
H00S  2    0.721262    0.694707    0.540607    11.00000   -1.50000
AFIX   0
HKLF 4
 
REM  exp_2648_a.res in P2(1)2(1)2(1)
REM R1 =  0.0697 for    2787 Fo > 4sig(Fo)  and  0.1907 for all    5923 data
REM    211 parameters refined using      0 restraints
 
END  
     
WGHT      0.0654      0.0000 

REM Highest difference peak  0.305,  deepest hole -0.362,  1-sigma level  0.089
Q1    1   0.2645  0.1041  0.3188  11.00000  0.05    0.29
Q2    1   0.0606  0.6492  0.2305  11.00000  0.05    0.29
Q3    1   0.5066  1.0179  0.3807  11.00000  0.05    0.28
Q4    1   0.7676  0.8155  0.3941  11.00000  0.05    0.27
Q5    1  -0.1171  0.0188  0.3537  11.00000  0.05    0.26
Q6    1   0.7085  0.0845  0.4013  11.00000  0.05    0.26
Q7    1  -0.0828 -0.0700  0.4203  11.00000  0.05    0.26
Q8    1   0.5677  0.9618  0.3509  11.00000  0.05    0.25
Q9    1  -0.0100  0.3865  0.1859  11.00000  0.05    0.25
Q10   1   0.6416  0.8844  0.4173  11.00000  0.05    0.25
Q11   1   0.3937  1.0097  0.3458  11.00000  0.05    0.25
Q12   1   0.1146 -0.0531  0.3175  11.00000  0.05    0.25
Q13   1   0.6739  0.0412  0.3134  11.00000  0.05    0.25
Q14   1   0.1520  0.4941  0.1830  11.00000  0.05    0.25
Q15   1   0.2081  0.8846  0.3613  11.00000  0.05    0.25
Q16   1  -0.1224 -0.0794  0.3729  11.00000  0.05    0.25
Q17   1   0.6192  0.1414  0.4222  11.00000  0.05    0.24
Q18   1   0.7158  0.8239  0.2675  11.00000  0.05    0.24
Q19   1   0.3164  1.0184  0.3776  11.00000  0.05    0.24
Q20   1   0.3968  0.0830  0.3858  11.00000  0.05    0.24

REM The information below was added by Olex2.
REM
REM R1 = 0.0697 for 2787 Fo > 4sig(Fo) and 0.1907 for all 33033 data
REM n/a parameters refined using n/a restraints
REM Highest difference peak 0.30, deepest hole -0.36
REM Mean Shift 0, Max Shift 0.000.

REM +++ Tabular Listing of Refinement Information +++
REM R1_all = 0.1907
REM R1_gt = 0.0697
REM wR_ref = 0.2175
REM GOOF = 0.921
REM Shift_max = 0.000
REM Shift_mean = 0
REM Reflections_all = 33033
REM Reflections_gt = 2787
REM Parameters = n/a
REM Hole = -0.36
REM Peak = 0.30
REM Flack = -1.7(10)

;
_olex2_submission_special_instructions 'No special instructions were received'

_exptl_crystal_colour            yellowish
_exptl_crystal_description       block
_exptl_crystal_recrystallization_method 
'Re-crystallisation from solvent: pentane/ethylacetate'
####################################################################### 
# 
# This file contains crystal structure data downloaded from the 
# Cambridge Structural Database (CSD) hosted by the Cambridge 
# Crystallographic Data Centre (CCDC).
# 
# Full information about CCDC data access policies and citation 
# guidelines are available at http://www.ccdc.cam.ac.uk/access/V1 
# 
# Audit and citation data items may have been added by the CCDC. 
# Please retain this information to preserve the provenance of 
# this file and to allow appropriate attribution of the data. 
# 
#######################################################################

data_exp_2662
_database_code_depnum_ccdc_archive 'CCDC 1419567'
_audit_update_record             
;
2015-08-19 deposited with the CCDC.
2016-02-17 downloaded from the CCDC.
;
_audit_creation_date             2015-08-19
_audit_creation_method           
;
Olex2 1.2
(compiled 2015.01.26 svn.r3150 for OlexSys, GUI svn.r4998)
;
_chemical_name_common            ?
_chemical_name_systematic        ?
_chemical_formula_moiety         'C12 H10 O2'
_chemical_formula_sum            'C12 H10 O2'
_chemical_formula_weight         186.20
_chemical_absolute_configuration ?
_chemical_melting_point          ?
_chemical_oxdiff_formula         C12H10O
loop_
_atom_type_symbol
_atom_type_description
_atom_type_scat_dispersion_real
_atom_type_scat_dispersion_imag
_atom_type_scat_source
C C 0.0033 0.0016 'International Tables Vol C Tables 4.2.6.8 and 6.1.1.4'
H H 0.0000 0.0000 'International Tables Vol C Tables 4.2.6.8 and 6.1.1.4'
O O 0.0106 0.0060 'International Tables Vol C Tables 4.2.6.8 and 6.1.1.4'

_shelx_space_group_comment       
;
The symmetry employed for this shelxl refinement is uniquely defined
by the following loop, which should always be used as a source of
symmetry information in preference to the above space-group names.
They are only intended as comments.
;
_space_group_crystal_system      orthorhombic
_space_group_IT_number           19
_space_group_name_H-M_alt        'P 21 21 21'
_space_group_name_Hall           'P 2ac 2ab'
loop_
_space_group_symop_operation_xyz
'x, y, z'
'-x+1/2, -y, z+1/2'
'-x, y+1/2, -z+1/2'
'x+1/2, -y+1/2, -z'

_cell_length_a                   7.0175(4)
_cell_length_b                   11.1406(6)
_cell_length_c                   11.9874(6)
_cell_angle_alpha                90
_cell_angle_beta                 90
_cell_angle_gamma                90
_cell_volume                     937.18(8)
_cell_formula_units_Z            4
_cell_measurement_reflns_used    2852
_cell_measurement_temperature    110(14)
_cell_measurement_theta_max      26.9320
_cell_measurement_theta_min      3.3350
_shelx_estimated_absorpt_T_max   ?
_shelx_estimated_absorpt_T_min   ?
_exptl_absorpt_coefficient_mu    0.089
_exptl_absorpt_correction_T_max  1.00000
_exptl_absorpt_correction_T_min  0.64409
_exptl_absorpt_correction_type   multi-scan
_exptl_absorpt_process_details   
;
CrysAlisPro, Agilent Technologies,
Version 1.171.37.35 (release 13-08-2014 CrysAlis171 .NET)
(compiled Aug 13 2014,18:06:01)
Empirical absorption correction using spherical harmonics,
 implemented in SCALE3 ABSPACK scaling algorithm.
;
_exptl_absorpt_special_details   ?
_exptl_crystal_colour            yellow
_exptl_crystal_density_diffrn    1.320
_exptl_crystal_density_meas      ?
_exptl_crystal_density_method    ?
_exptl_crystal_description       block
_exptl_crystal_F_000             392
_exptl_crystal_size_max          ?
_exptl_crystal_size_mid          ?
_exptl_crystal_size_min          ?
_exptl_transmission_factor_max   ?
_exptl_transmission_factor_min   ?
_diffrn_reflns_av_R_equivalents  0.0635
_diffrn_reflns_av_unetI/netI     0.0634
_diffrn_reflns_Laue_measured_fraction_full 1.000
_diffrn_reflns_Laue_measured_fraction_max 0.919
_diffrn_reflns_limit_h_max       9
_diffrn_reflns_limit_h_min       -9
_diffrn_reflns_limit_k_max       14
_diffrn_reflns_limit_k_min       -13
_diffrn_reflns_limit_l_max       15
_diffrn_reflns_limit_l_min       -15
_diffrn_reflns_number            7396
_diffrn_reflns_point_group_measured_fraction_full 0.998
_diffrn_reflns_point_group_measured_fraction_max 0.865
_diffrn_reflns_theta_full        25.242
_diffrn_reflns_theta_max         29.319
_diffrn_reflns_theta_min         2.496
_diffrn_ambient_environment      N~2~
_diffrn_ambient_temperature      110(14)
_diffrn_detector                 'CCD plate'
_diffrn_detector_area_resol_mean 10.3590
_diffrn_detector_type            Atlas
_diffrn_measured_fraction_theta_full 1.000
_diffrn_measured_fraction_theta_max 0.919
_diffrn_measurement_details      
;
#__ type_ start__ end____ width___ exp.time_
  1 omega  -22.00   86.00   1.0000   15.0000
omega____ theta____ kappa____ phi______ frames
    -       10.3194   77.0000   60.0000 108

#__ type_ start__ end____ width___ exp.time_
  2 omega  -44.00   65.00   1.0000   15.0000
omega____ theta____ kappa____ phi______ frames
    -      -11.4132   77.0000  -30.0000 109

#__ type_ start__ end____ width___ exp.time_
  3 omega   34.00   88.00   1.0000   15.0000
omega____ theta____ kappa____ phi______ frames
    -       10.3194 -178.0000  -60.0000 54
;
_diffrn_measurement_device       'four-circle diffractometer'
_diffrn_measurement_device_type  'SuperNova, Single source at offset, Atlas'
_diffrn_measurement_method       '\w scans'
_diffrn_orient_matrix_UB_11      0.0662305000
_diffrn_orient_matrix_UB_12      0.0313008000
_diffrn_orient_matrix_UB_13      0.0339228000
_diffrn_orient_matrix_UB_21      0.0761262000
_diffrn_orient_matrix_UB_22      -0.0236070000
_diffrn_orient_matrix_UB_23      -0.0321433000
_diffrn_orient_matrix_UB_31      -0.0055352000
_diffrn_orient_matrix_UB_32      0.0501685000
_diffrn_orient_matrix_UB_33      -0.0363076000
_diffrn_radiation_monochromator  mirror
_diffrn_radiation_probe          x-ray
_diffrn_radiation_type           MoK\a
_diffrn_radiation_wavelength     0.71073
_diffrn_source                   'SuperNova (Mo) X-ray Source'
_reflns_Friedel_coverage         0.617
_reflns_Friedel_fraction_full    0.994
_reflns_Friedel_fraction_max     0.790
_reflns_number_gt                1766
_reflns_number_total             2232
_reflns_odcompleteness_completeness 99.83
_reflns_odcompleteness_iscentric 1
_reflns_odcompleteness_theta     26.32
_reflns_special_details          
;
 Reflections were merged by SHELXL according to the crystal
 class for the calculation of statistics and refinement.
 
 _reflns_Friedel_fraction is defined as the number of unique
 Friedel pairs measured divided by the number that would be
 possible theoretically, ignoring centric projections and
 systematic absences.
;
_reflns_threshold_expression     'I > 2\s(I)'
_computing_cell_refinement       
;
CrysAlisPro, Agilent Technologies,
Version 1.171.37.35 (release 13-08-2014 CrysAlis171 .NET)
(compiled Aug 13 2014,18:06:01)
;
_computing_data_collection       
;
CrysAlisPro, Agilent Technologies,
Version 1.171.37.35 (release 13-08-2014 CrysAlis171 .NET)
(compiled Aug 13 2014,18:06:01)
;
_computing_data_reduction        
;
CrysAlisPro, Agilent Technologies,
Version 1.171.37.35 (release 13-08-2014 CrysAlis171 .NET)
(compiled Aug 13 2014,18:06:01)
;
_computing_molecular_graphics    'Olex2 (Dolomanov et al., 2009)'
_computing_publication_material  'Olex2 (Dolomanov et al., 2009)'
_computing_structure_refinement  'ShelXL (Sheldrick, 2008)'
_computing_structure_solution    'ShelXT (Sheldrick, 2015)'
_refine_diff_density_max         0.237
_refine_diff_density_min         -0.305
_refine_diff_density_rms         0.063
_refine_ls_abs_structure_details 
;
 Flack x determined using 579 quotients [(I+)-(I-)]/[(I+)+(I-)]
 (Parsons, Flack and Wagner, Acta Cryst. B69 (2013) 249-259).
;
_refine_ls_abs_structure_Flack   -0.5(10)
_refine_ls_extinction_coef       .
_refine_ls_extinction_method     none
_refine_ls_goodness_of_fit_ref   1.067
_refine_ls_hydrogen_treatment    constr
_refine_ls_matrix_type           full
_refine_ls_number_parameters     127
_refine_ls_number_reflns         2232
_refine_ls_number_restraints     0
_refine_ls_R_factor_all          0.0760
_refine_ls_R_factor_gt           0.0521
_refine_ls_restrained_S_all      1.067
_refine_ls_shift/su_max          0.000
_refine_ls_shift/su_mean         0.000
_refine_ls_structure_factor_coef Fsqd
_refine_ls_weighting_details     
'w=1/[\s^2^(Fo^2^)+(0.0520P)^2^+0.3150P] where P=(Fo^2^+2Fc^2^)/3'
_refine_ls_weighting_scheme      calc
_refine_ls_wR_factor_gt          0.1119
_refine_ls_wR_factor_ref         0.1312
_refine_special_details          ?
_olex2_refinement_description    
;
1. Fixed Uiso
 At 1.2 times of:
  All C(H) groups
2.a Aromatic/amide H refined with riding coordinates:
 C004(H004), C005(H005), C006(H006), C007(H007), C008(H008), C009(H009),
 C00A(H00A), C00B(H00B), C00C(H00C), C00E(H00E)
;
_atom_sites_solution_hydrogens   geom
_atom_sites_solution_primary     direct
_atom_sites_solution_secondary   ?
loop_
_atom_site_label
_atom_site_type_symbol
_atom_site_fract_x
_atom_site_fract_y
_atom_site_fract_z
_atom_site_U_iso_or_equiv
_atom_site_adp_type
_atom_site_occupancy
_atom_site_site_symmetry_order
_atom_site_calc_flag
_atom_site_refinement_flags_posn
_atom_site_refinement_flags_adp
_atom_site_refinement_flags_occupancy
_atom_site_disorder_assembly
_atom_site_disorder_group
O001 O 0.5885(3) 0.49506(19) 0.79060(17) 0.0304(5) Uani 1 1 d . . . . .
O002 O 0.6298(4) 0.80506(19) 0.50906(17) 0.0310(6) Uani 1 1 d . . . . .
C003 C 0.5835(4) 0.2248(2) 0.4664(2) 0.0198(6) Uani 1 1 d . . . . .
C004 C 0.5745(4) 0.2719(2) 0.5795(2) 0.0202(6) Uani 1 1 d . . . . .
H004 H 0.5490 0.2152 0.6344 0.024 Uiso 1 1 calc R . . . .
C005 C 0.6233(4) 0.0492(3) 0.3484(3) 0.0243(7) Uani 1 1 d . . . . .
H005 H 0.6424 -0.0330 0.3413 0.029 Uiso 1 1 calc R . . . .
C006 C 0.5984(5) 0.6031(2) 0.5689(2) 0.0219(6) Uani 1 1 d . . . . .
H006 H 0.5174 0.6208 0.6281 0.026 Uiso 1 1 calc R . . . .
C007 C 0.6101(4) 0.1004(2) 0.4534(2) 0.0222(6) Uani 1 1 d . . . . .
H007 H 0.6188 0.0517 0.5163 0.027 Uiso 1 1 calc R . . . .
C008 C 0.6687(5) 0.6990(3) 0.4976(2) 0.0233(7) Uani 1 1 d . . . . .
H008 H 0.7490 0.6780 0.4390 0.028 Uiso 1 1 calc R . . . .
C009 C 0.5717(5) 0.4023(3) 0.7387(2) 0.0244(7) Uani 1 1 d . . . . .
H009 H 0.5393 0.3342 0.7794 0.029 Uiso 1 1 calc R . . . .
C00A C 0.6502(4) 0.4895(3) 0.5495(2) 0.0201(6) Uani 1 1 d . . . . .
H00A H 0.7264 0.4753 0.4875 0.024 Uiso 1 1 calc R . . . .
C00B C 0.5786(4) 0.2431(3) 0.2650(2) 0.0238(6) Uani 1 1 d . . . . .
H00B H 0.5682 0.2910 0.2017 0.029 Uiso 1 1 calc R . . . .
C00C C 0.5644(4) 0.2946(3) 0.3700(2) 0.0218(6) Uani 1 1 d . . . . .
H00C H 0.5419 0.3766 0.3764 0.026 Uiso 1 1 calc R . . . .
C00D C 0.5974(4) 0.3861(2) 0.6174(2) 0.0204(6) Uani 1 1 d . . . . .
C00E C 0.6085(5) 0.1199(3) 0.2539(2) 0.0246(7) Uani 1 1 d . . . . .
H00E H 0.6183 0.0855 0.1834 0.030 Uiso 1 1 calc R . . . .

loop_
_atom_site_aniso_label
_atom_site_aniso_U_11
_atom_site_aniso_U_22
_atom_site_aniso_U_33
_atom_site_aniso_U_23
_atom_site_aniso_U_13
_atom_site_aniso_U_12
O001 0.0419(13) 0.0260(11) 0.0233(10) -0.0043(9) -0.0022(11) -0.0035(12)
O002 0.0424(15) 0.0189(11) 0.0318(13) 0.0016(10) -0.0006(11) 0.0005(10)
C003 0.0213(14) 0.0175(14) 0.0207(13) -0.0010(11) -0.0013(13) -0.0013(12)
C004 0.0203(14) 0.0204(14) 0.0201(14) 0.0016(11) 0.0005(12) 0.0012(12)
C005 0.0247(17) 0.0151(14) 0.0331(17) -0.0047(12) 0.0019(15) -0.0012(12)
C006 0.0251(15) 0.0201(14) 0.0205(14) -0.0004(11) 0.0006(14) 0.0002(13)
C007 0.0249(15) 0.0172(14) 0.0247(15) 0.0024(11) 0.0019(14) -0.0017(12)
C008 0.0273(16) 0.0220(16) 0.0205(16) -0.0033(13) -0.0008(13) -0.0011(13)
C009 0.0273(17) 0.0249(15) 0.0209(14) 0.0023(12) -0.0024(14) -0.0026(13)
C00A 0.0216(14) 0.0213(15) 0.0175(13) -0.0005(12) -0.0019(12) -0.0019(12)
C00B 0.0279(16) 0.0220(14) 0.0215(14) 0.0024(12) -0.0025(13) -0.0016(14)
C00C 0.0269(16) 0.0156(13) 0.0229(15) -0.0001(12) -0.0012(13) -0.0004(12)
C00D 0.0206(14) 0.0229(15) 0.0176(13) -0.0001(11) -0.0013(13) 0.0021(13)
C00E 0.0285(16) 0.0228(15) 0.0226(14) -0.0043(12) 0.0009(14) -0.0029(13)

_geom_special_details            
;
 All esds (except the esd in the dihedral angle between two l.s. planes)
 are estimated using the full covariance matrix.  The cell esds are taken
 into account individually in the estimation of esds in distances, angles
 and torsion angles; correlations between esds in cell parameters are only
 used when they are defined by crystal symmetry.  An approximate (isotropic)
 treatment of cell esds is used for estimating esds involving l.s. planes.
;
loop_
_geom_bond_atom_site_label_1
_geom_bond_atom_site_label_2
_geom_bond_distance
_geom_bond_site_symmetry_2
_geom_bond_publ_flag
O001 C009 1.213(4) . ?
O002 C008 1.220(3) . ?
C003 C004 1.455(4) . ?
C003 C007 1.407(4) . ?
C003 C00C 1.400(4) . ?
C004 H004 0.9300 . ?
C004 C00D 1.360(4) . ?
C005 H005 0.9300 . ?
C005 C007 1.385(4) . ?
C005 C00E 1.384(4) . ?
C006 H006 0.9300 . ?
C006 C008 1.455(4) . ?
C006 C00A 1.337(4) . ?
C007 H007 0.9300 . ?
C008 H008 0.9300 . ?
C009 H009 0.9300 . ?
C009 C00D 1.476(4) . ?
C00A H00A 0.9300 . ?
C00A C00D 1.458(4) . ?
C00B H00B 0.9300 . ?
C00B C00C 1.387(4) . ?
C00B C00E 1.395(4) . ?
C00C H00C 0.9300 . ?
C00E H00E 0.9300 . ?

loop_
_geom_angle_atom_site_label_1
_geom_angle_atom_site_label_2
_geom_angle_atom_site_label_3
_geom_angle
_geom_angle_site_symmetry_1
_geom_angle_site_symmetry_3
_geom_angle_publ_flag
C007 C003 C004 117.7(3) . . ?
C00C C003 C004 124.4(2) . . ?
C00C C003 C007 117.9(3) . . ?
C003 C004 H004 115.0 . . ?
C00D C004 C003 130.1(3) . . ?
C00D C004 H004 115.0 . . ?
C007 C005 H005 119.8 . . ?
C00E C005 H005 119.8 . . ?
C00E C005 C007 120.3(3) . . ?
C008 C006 H006 120.0 . . ?
C00A C006 H006 120.0 . . ?
C00A C006 C008 120.0(3) . . ?
C003 C007 H007 119.5 . . ?
C005 C007 C003 121.0(3) . . ?
C005 C007 H007 119.5 . . ?
O002 C008 C006 124.7(3) . . ?
O002 C008 H008 117.7 . . ?
C006 C008 H008 117.7 . . ?
O001 C009 H009 116.6 . . ?
O001 C009 C00D 126.7(3) . . ?
C00D C009 H009 116.6 . . ?
C006 C00A H00A 117.2 . . ?
C006 C00A C00D 125.6(3) . . ?
C00D C00A H00A 117.2 . . ?
C00C C00B H00B 119.9 . . ?
C00C C00B C00E 120.3(3) . . ?
C00E C00B H00B 119.9 . . ?
C003 C00C H00C 119.6 . . ?
C00B C00C C003 120.9(3) . . ?
C00B C00C H00C 119.6 . . ?
C004 C00D C009 115.4(3) . . ?
C004 C00D C00A 125.6(3) . . ?
C00A C00D C009 119.0(3) . . ?
C005 C00E C00B 119.5(3) . . ?
C005 C00E H00E 120.2 . . ?
C00B C00E H00E 120.2 . . ?

_shelx_SHELXL_version_number     2014/7
_iucr_refine_instructions_details 
;

    exp_2662.res created by SHELXL-2014/7

TITL exp_2662_a.res in P2(1)2(1)2(1)
REM Old TITL exp_2662 in P212121 #19
REM SHELXT solution in P2(1)2(1)2(1)
REM R1 0.106, Rweak 0.050, Alpha 0.001, Orientation as input
REM Flack x = 0.178 ( 1.109 ) from Parsons' quotients
REM Formula found by SHELXT: C12 O2
CELL 0.71073 7.017543 11.140647 11.987414 90 90 90
ZERR 4 0.000384 0.000552 0.000555 0 0 0
LATT -1
SYMM 0.5-X,-Y,0.5+Z
SYMM -X,0.5+Y,0.5-Z
SYMM 0.5+X,0.5-Y,-Z
SFAC C H O
UNIT 48 40 8
 
L.S. 4 0 0
PLAN  20
BOND $H
LIST 6
fmap 2 53
acta
REM <olex2.extras>
REM <HklSrc "%.\\exp_2662.hkl">
REM </olex2.extras>
 
WGHT    0.052000    0.315000
FVAR       0.72346
O001  3    0.588489    0.495058    0.790596    11.00000    0.04185    0.02601 =
         0.02332   -0.00433   -0.00216   -0.00347
O002  3    0.629768    0.805062    0.509060    11.00000    0.04236    0.01891 =
         0.03183    0.00160   -0.00063    0.00046
C003  1    0.583512    0.224764    0.466433    11.00000    0.02126    0.01746 =
         0.02069   -0.00095   -0.00131   -0.00134
C004  1    0.574462    0.271935    0.579486    11.00000    0.02029    0.02035 =
         0.02011    0.00163    0.00054    0.00118
AFIX  43
H004  2    0.549046    0.215178    0.634396    11.00000   -1.20000
AFIX   0
C005  1    0.623341    0.049232    0.348378    11.00000    0.02465    0.01514 =
         0.03313   -0.00471    0.00186   -0.00124
AFIX  43
H005  2    0.642365   -0.033034    0.341343    11.00000   -1.20000
AFIX   0
C006  1    0.598407    0.603123    0.568941    11.00000    0.02510    0.02007 =
         0.02055   -0.00036    0.00064    0.00022
AFIX  43
H006  2    0.517419    0.620843    0.628101    11.00000   -1.20000
AFIX   0
C007  1    0.610051    0.100367    0.453402    11.00000    0.02487    0.01719 =
         0.02466    0.00244    0.00189   -0.00168
AFIX  43
H007  2    0.618801    0.051747    0.516258    11.00000   -1.20000
AFIX   0
C008  1    0.668665    0.699002    0.497585    11.00000    0.02726    0.02202 =
         0.02053   -0.00334   -0.00076   -0.00113
AFIX  43
H008  2    0.748961    0.677986    0.439037    11.00000   -1.20000
AFIX   0
C009  1    0.571715    0.402263    0.738653    11.00000    0.02732    0.02487 =
         0.02087    0.00230   -0.00239   -0.00259
AFIX  43
H009  2    0.539334    0.334247    0.779443    11.00000   -1.20000
AFIX   0
C00A  1    0.650187    0.489531    0.549531    11.00000    0.02157    0.02131 =
         0.01752   -0.00054   -0.00191   -0.00188
AFIX  43
H00A  2    0.726381    0.475255    0.487457    11.00000   -1.20000
AFIX   0
C00B  1    0.578591    0.243120    0.264969    11.00000    0.02789    0.02204 =
         0.02153    0.00237   -0.00252   -0.00165
AFIX  43
H00B  2    0.568152    0.290959    0.201685    11.00000   -1.20000
AFIX   0
C00C  1    0.564396    0.294579    0.369970    11.00000    0.02693    0.01559 =
         0.02289   -0.00011   -0.00123   -0.00043
AFIX  43
H00C  2    0.541879    0.376552    0.376398    11.00000   -1.20000
AFIX   0
C00D  1    0.597379    0.386116    0.617392    11.00000    0.02059    0.02286 =
         0.01763   -0.00009   -0.00126    0.00212
C00E  1    0.608457    0.119922    0.253855    11.00000    0.02854    0.02280 =
         0.02256   -0.00433    0.00093   -0.00293
AFIX  43
H00E  2    0.618300    0.085520    0.183403    11.00000   -1.20000
AFIX   0
HKLF 4
 
REM  exp_2662_a.res in P2(1)2(1)2(1)
REM R1 =  0.0521 for    1766 Fo > 4sig(Fo)  and  0.0760 for all    2232 data
REM    127 parameters refined using      0 restraints
 
END  
     
WGHT      0.0518      0.3176 

REM Highest difference peak  0.237,  deepest hole -0.305,  1-sigma level  0.063
Q1    1   0.4199  0.4777  0.4049  11.00000  0.05    0.24
Q2    1   0.5327  0.3415  0.5822  11.00000  0.05    0.22
Q3    1   0.3367  0.3077  0.6336  11.00000  0.05    0.21
Q4    1   0.6063  0.1386  0.1012  11.00000  0.05    0.21
Q5    1   0.4382  0.7033  0.4586  11.00000  0.05    0.20
Q6    1   0.7374  0.3439  0.3772  11.00000  0.05    0.20
Q7    1   0.4772 -0.0650  0.3987  11.00000  0.05    0.19
Q8    1   0.6290  0.4395  0.5956  11.00000  0.05    0.19
Q9    1   0.5319  0.2594  0.3245  11.00000  0.05    0.18
Q10   1   0.7644  0.5174  0.7882  11.00000  0.05    0.18
Q11   1   0.7271  0.2119  0.6192  11.00000  0.05    0.18
Q12   1   0.8218  0.4064  0.4166  11.00000  0.05    0.18
Q13   1   0.5968  0.4585  0.8964  11.00000  0.05    0.18
Q14   1   0.3961  0.2169  0.5153  11.00000  0.05    0.18
Q15   1   0.8205  0.3416  0.4566  11.00000  0.05    0.18
Q16   1   0.4766  0.6578  0.6374  11.00000  0.05    0.17
Q17   1   0.6196  0.0733  0.1351  11.00000  0.05    0.17
Q18   1   0.7903  0.5863  0.3754  11.00000  0.05    0.17
Q19   1   0.3277  0.2960  0.2953  11.00000  0.05    0.17
Q20   1   0.4659  0.1262  0.1559  11.00000  0.05    0.17

REM The information below was added by Olex2.
REM
REM R1 = 0.0521 for 1766 Fo > 4sig(Fo) and 0.0760 for all 7434 data
REM n/a parameters refined using n/a restraints
REM Highest difference peak 0.24, deepest hole -0.31
REM Mean Shift 0, Max Shift 0.000.

REM +++ Tabular Listing of Refinement Information +++
REM R1_all = 0.0760
REM R1_gt = 0.0521
REM wR_ref = 0.1312
REM GOOF = 1.067
REM Shift_max = 0.000
REM Shift_mean = 0
REM Reflections_all = 7434
REM Reflections_gt = 1766
REM Parameters = n/a
REM Hole = -0.31
REM Peak = 0.24
REM Flack = -0.5(10)

;
_olex2_submission_special_instructions 'No special instructions were received'

_exptl_crystal_recrystallization_method 
'Re-crystallisation from solvent: pentane/ethylacetate'
